# Supplementary material for: Complex Control of GABA(A) Receptor Subunit mRNA Expression: Variation, Covariation, and Genetic Regulation
Source: PLoS One. 2012 Apr 10;7(4):e34586. doi: 10.1371/journal.pone.0034586 (PMC3323555; doi:10.1371/journal.pone.0034586)
Supplement: Table S1 — Summary of GABA(A)R probe sets, expression, and overlapping variants in the hippocampus. Chr = Chromosome, Mb = Megabase, c = Coding, prox = proximal, dist = distal, Mean Expr = Mean Log2 Normalized Expression, FC = Fold Change, MRS = SNP, MINA = small insertion, Shading = Mean Expr>8 (M430) or >10 (Exon). (XLSX) [file pone.0034586.s008.xlsx]

## Sheet: Table S1
Table S1. Summary of GABA(A)R probe sets, expression, and overlapping variants in the hippocampus.
Probe Set ID	Platform	Symbol	Target	Position	Strand	Mean Expr	FC	Variant::Probe
5412165	Exon	Gabrr3	exon 1	Chr16@59.407206Mb	+	9.25991	2.91545
4962995	Exon	Gabrr3	intron 1	Chr16@59.407424Mb	+	6.42314	7.99473
4776289	Exon	Gabrr3	exon 2	Chr16@59.415113Mb	+	6.90662	6.45922
5173234	Exon	Gabrr3	intron 2	Chr16@59.421412Mb	+	7.1121	3.33829
5108026	Exon	Gabrr3	intron 2	Chr16@59.425427Mb	+	5.85847	3.9074
5288182	Exon	Gabrr3	intron 2	Chr16@59.426182Mb	+	5.12607	5.45417
5559273	Exon	Gabrr3	exon 3	Chr16@59.426247Mb	+	6.91214	5.05226
4893356	Exon	Gabrr3	exon 4	Chr16@59.429805Mb	+	6.9892	5.13015
4643274	Exon	Gabrr3	exon 5	Chr16@59.433269Mb	+	8.50458	3.31328
5304140	Exon	Gabrr3	intron 5	Chr16@59.433978Mb	+	5.10848	9.04412
4558603	Exon	Gabrr3	exon 6	Chr16@59.434394Mb	+	6.49521	6.08467
5431059	Exon	Gabrr3	intron 6	Chr16@59.434531Mb	+	5.17233	3.90283
5202828	Exon	Gabrr3	exon 7	Chr16@59.440327Mb	+	7.91864	5.28092
5593212	Exon	Gabrr3	exon 8	Chr16@59.44777Mb	+	7.70603	2.96822
5240518	Exon	Gabrr3	exon 9	Chr16@59.461239Mb	+	6.62409	6.6161	SNP
5313466	Exon	Gabrr3	putative intergenic	Chr16@59.463307Mb	+	6.77829	3.95764
5311229	Exon	Gabrr3	putative intergenic	Chr16@59.464048Mb	+	6.30744	2.97018
4468569	Exon	Gabrd	3' UTR	Chr4@154.759292Mb	-	8.39729	6.87877
1449980_a_at	M430	Gabrd	Last c exon and prox 3' UTR	Chr4@154.759321Mb	-	9.3282	2.33432
4746218	Exon	Gabrd	exon 8	Chr4@154.759518Mb	-	9.74299	4.67336
5267835	Exon	Gabrd	intron 8	Chr4@154.759845Mb	-	8.26468	3.48744
4849169	Exon	Gabrd	exon 7	Chr4@154.760089Mb	-	8.97268	6.23971
4983873	Exon	Gabrd	intron 7	Chr4@154.760271Mb	-	6.8411	9.7178
4466643	Exon	Gabrd	exon 6	Chr4@154.760513Mb	-	10.2136	3.2521
5548337	Exon	Gabrd	intron 6	Chr4@154.760673Mb	-	9.29845	3.21362
5501534	Exon	Gabrd	intron 6	Chr4@154.760843Mb	-	9.50639	3.38909
4931291	Exon	Gabrd	intron 6	Chr4@154.760929Mb	-	7.31649	7.67874
4706502	Exon	Gabrd	intron 6	Chr4@154.761002Mb	-	8.87358	2.40174
5407395	Exon	Gabrd	exon 5	Chr4@154.761291Mb	-	9.47306	6.53737
4889794	Exon	Gabrd	exon 4	Chr4@154.761969Mb	-	10.1568	4.79051
4873515	Exon	Gabrd	exon 3	Chr4@154.762375Mb	-	9.98606	4.71292
4335930	Exon	Gabrd	exon 2	Chr4@154.762683Mb	-	9.56329	4.35732
5186418	Exon	Gabrd	exon 1	Chr4@154.763043Mb	-	8.57019	5.63744
4978679	Exon	Gabrd	intron 1	Chr4@154.763163Mb	-	9.86242	2.63452
5196871	Exon	Gabrd	intron 1	Chr4@154.770602Mb	-	8.52287	5.72553
5498366	Exon	Gabrd	intron 1	Chr4@154.771773Mb	-	10.6683	1.8226
4527967	Exon	Gabrd	exon 0	Chr4@154.772004Mb	-	11.5288	1.98591
4380695	Exon	Gabrd	5' UTR	Chr4@154.772101Mb	-	8.9728	4.42485
5376069	Exon	Gabrr2	putative intergenic	Chr4@33.149974Mb	+	8.10137	20.7013
5173406	Exon	Gabrr2	5' UTR	Chr4@33.150047Mb	+	7.35774	3.56593
5435219	Exon	Gabrr2	exon 1	Chr4@33.15023Mb	+	7.24148	4.20501
5353146	Exon	Gabrr2	intron 1	Chr4@33.15308Mb	+	5.72712	8.93018
5337469	Exon	Gabrr2	intron 1	Chr4@33.15329Mb	+	7.58393	2.52639
5420794	Exon	Gabrr2	intron 1	Chr4@33.153399Mb	+	7.8695	4.60988
4494905	Exon	Gabrr2	intron 1	Chr4@33.153515Mb	+	9.37877	1.95068
5541353	Exon	Gabrr2	intron 1	Chr4@33.153571Mb	+	4.89903	7.39551
4506770	Exon	Gabrr2	intron 1	Chr4@33.15451Mb	+	9.26395	3.11182
4601941	Exon	Gabrr2	intron 1	Chr4@33.154933Mb	+	7.22115	3.99537
5053370	Exon	Gabrr2	intron 1	Chr4@33.154972Mb	+	10.0131	2.59816
5496305	Exon	Gabrr2	intron 1	Chr4@33.15654Mb	+	5.22998	5.7871
4662371	Exon	Gabrr2	intron 1	Chr4@33.158249Mb	+	9.47527	3.1806
4432007	Exon	Gabrr2	exon 2	Chr4@33.158343Mb	+	9.00358	2.76514
5387120	Exon	Gabrr2	exon 3	Chr4@33.164432Mb	+	8.56316	3.81016
5371471	Exon	Gabrr2	intron 3	Chr4@33.164518Mb	+	10.4572	10.8158
5614171	Exon	Gabrr2	intron 3	Chr4@33.164565Mb	+	8.23865	3.54693
5109068	Exon	Gabrr2	intron 3	Chr4@33.165802Mb	+	9.2756	3.6099
5248366	Exon	Gabrr2	intron 3	Chr4@33.165869Mb	+	6.72125	4.25368
4697507	Exon	Gabrr2	intron 3	Chr4@33.168276Mb	+	10.4886	2.9176
4385682	Exon	Gabrr2	exon 4	Chr4@33.168323Mb	+	8.42777	2.87191
4595196	Exon	Gabrr2	exon 5	Chr4@33.169254Mb	+	8.4067	8.35656
4922537	Exon	Gabrr2	exon 6	Chr4@33.169549Mb	+	6.3863	5.86235	SNP
4559007	Exon	Gabrr2	exon 7	Chr4@33.171333Mb	+	8.36258	3.04744
4958637	Exon	Gabrr2	exon 8	Chr4@33.17258Mb	+	9.96312	2.22623
5264350	Exon	Gabrr2	intron 8	Chr4@33.172729Mb	+	7.9047	3.61975	SNP
4375320	Exon	Gabrr2	intron 8	Chr4@33.172931Mb	+	9.08122	3.57752	SNP
4341468	Exon	Gabrr2	intron 8	Chr4@33.178153Mb	+	7.24643	3.75486	SNP
4730252	Exon	Gabrr2	intron 8	Chr4@33.180679Mb	+	6.79123	5.47049	SNP
4415905	Exon	Gabrr2	intron 8	Chr4@33.181694Mb	+	7.73253	4.21523
4556179	Exon	Gabrr2	exon 9	Chr4@33.182253Mb	+	7.11879	12.4181	SNP
1420735_at	M430	Gabrr2	Last c exon and prox 3' UTR	Chr4@33.182311Mb	+	7.49737	1.30405	MRS1135552::500509
5574214	Exon	Gabrr2	exon 9	Chr4@33.18237Mb	+	6.84834	4.05286	SNP
4608840	Exon	Gabrr2	exon 9	Chr4@33.182507Mb	+	4.50495	2.58707
5478810	Exon	Gabrr2	3' UTR	Chr4@33.182597Mb	+	6.56025	4.85099
5383263	Exon	Gabrr2	putative intergenic	Chr4@33.182904Mb	+	5.81576	5.3376	SNP
4390125	Exon	Gabrr1	5' UTR	Chr4@33.219539Mb	+	7.11199	2.84439	SNP
4512905	Exon	Gabrr1	exon 1	Chr4@33.219648Mb	+	5.29547	4.76742
4535379	Exon	Gabrr1	intron 1	Chr4@33.220476Mb	+	7.69344	3.25018
5437224	Exon	Gabrr1	intron 1	Chr4@33.220638Mb	+	9.21356	3.4282
4769894	Exon	Gabrr1	intron 1	Chr4@33.225429Mb	+	8.99052	3.74421
4464325	Exon	Gabrr1	intron 1	Chr4@33.226635Mb	+	8.21298	5.9332	SNP
5449719	Exon	Gabrr1	exon 2	Chr4@33.233917Mb	+	9.62739	2.04724
4483544	Exon	Gabrr1	intron 2	Chr4@33.235793Mb	+	8.98631	3.09157
4516325	Exon	Gabrr1	exon 3	Chr4@33.235897Mb	+	6.02446	6.23129
4568074	Exon	Gabrr1	intron 3 (poor specificty?)	Chr4@33.237876Mb	+	12.4537	2.45598
5291394	Exon	Gabrr1	intron 3	Chr4@33.237916Mb	+	4.62981	6.03018
5613031	Exon	Gabrr1	exon 4	Chr4@33.238347Mb	+	8.93519	2.19179
5107272	Exon	Gabrr1	exon 5	Chr4@33.239391Mb	+	6.63948	4.347
4415047	Exon	Gabrr1	intron 5	Chr4@33.240632Mb	+	7.89121	5.12205
4525228	Exon	Gabrr1	intron 5	Chr4@33.240729Mb	+	9.0082	3.18539
4635982	Exon	Gabrr1	intron 5	Chr4@33.244003Mb	+	7.17508	25.846
4710177	Exon	Gabrr1	exon 6	Chr4@33.244035Mb	+	7.57178	6.34087
4665230	Exon	Gabrr1	intron 6	Chr4@33.244747Mb	+	8.36555	4.01631
4553743	Exon	Gabrr1	exon 7	Chr4@33.245013Mb	+	5.99166	4.89382
4969288	Exon	Gabrr1	exon 8	Chr4@33.247198Mb	+	8.82658	2.83123
4526647	Exon	Gabrr1	intron 8	Chr4@33.247249Mb	+	7.80873	3.44069
5316989	Exon	Gabrr1	exon 9	Chr4@33.24871Mb	+	9.01519	2.69544
5004411	Exon	Gabrr1	exon 10	Chr4@33.249627Mb	+	9.59747	2.13063
4967883	Exon	Gabrr1	exon 10	Chr4@33.249756Mb	+	6.70493	6.75582
4594372	Exon	Gabrr1	3' UTR	Chr4@33.249863Mb	+	7.50485	4.80455
1450300_at	M430	Gabrr1	3' UTR	Chr4@33.249965Mb	+	6.9021	1.62225
5267905	Exon	Gabrr1	3' UTR	Chr4@33.250043Mb	+	7.45531	7.12969
5268947	Exon	Gabrr1	3' UTR	Chr4@33.250296Mb	+	7.13721	3.44564
4660433	Exon	Gabrg1	3' UTR	Chr5@71.142515Mb	-	7.75504	13.6229
1460408_at	M430	Gabrg1	Mid dist 3' UTR	Chr5@71.143111Mb	-	9.02232	1.86477
1427227_at	M430	Gabrg1	Mid 3' UTR	Chr5@71.143748Mb	-	6.92507	2.51054
5204593	Exon	Gabrg1	exon 8	Chr5@71.145348Mb	-	8.96466	3.0435
5010198	Exon	Gabrg1	intron 8	Chr5@71.149783Mb	-	5.4526	7.32617
4722633	Exon	Gabrg1	intron 8	Chr5@71.161137Mb	-	5.87534	5.77616
5058739	Exon	Gabrg1	intron 8	Chr5@71.162393Mb	-	6.98784	6.54748
4386305	Exon	Gabrg1	intron 8	Chr5@71.162536Mb	-	6.0777	5.7668
4418671	Exon	Gabrg1	intron 8	Chr5@71.164663Mb	-	6.55478	6.99047
5045331	Exon	Gabrg1	exon 8	Chr5@71.165553Mb	-	8.76358	5.54051
4791073	Exon	Gabrg1	exon 7	Chr5@71.165633Mb	-	8.86942	5.78862
5116903	Exon	Gabrg1	exon 6	Chr5@71.168358Mb	-	9.95415	3.09224
5607969	Exon	Gabrg1	exon 5	Chr5@71.169321Mb	-	9.12556	4.91769
4537377	Exon	Gabrg1	exon 4	Chr5@71.171907Mb	-	8.92958	5.01413
4571527	Exon	Gabrg1	exon 3	Chr5@71.173485Mb	-	9.76091	3.94012
4816424	Exon	Gabrg1	exon 3	Chr5@71.173613Mb	-	6.69629	14.3216
4509603	Exon	Gabrg1	exon 3	Chr5@71.173672Mb	-	6.42631	6.1392
4400354	Exon	Gabrg1	intron 3	Chr5@71.17458Mb	-	5.03845	4.45755
4652530	Exon	Gabrg1	intron 3	Chr5@71.18095Mb	-	5.30372	5.74744
5030095	Exon	Gabrg1	intron 3	Chr5@71.182308Mb	-	6.38798	7.97326
5344193	Exon	Gabrg1	intron 3	Chr5@71.185855Mb	-	6.22955	8.43606
4661874	Exon	Gabrg1	exon 2	Chr5@71.185913Mb	-	8.48847	3.45295
4833773	Exon	Gabrg1	intron 2	Chr5@71.205082Mb	-	5.69019	6.94137
4532416	Exon	Gabrg1	intron 2	Chr5@71.207098Mb	-	5.24193	8.48274
5406479	Exon	Gabrg1	exon 1	Chr5@71.207196Mb	-	8.77872	10.9007
5281052	Exon	Gabrg1	intron 1	Chr5@71.208471Mb	-	6.0925	3.9413
5225376	Exon	Gabrg1	exon 0	Chr5@71.233356Mb	-	9.778	4.81996
4939599	Exon	Gabrg1	antisense in 5' UTR	Chr5@71.233455Mb	+	7.13748	5.38013
5603156	Exon	Gabrg1	5' UTR	Chr5@71.233555Mb	-	8.89069	3.89375
1455444_at	M430	Gabra2	Far dist 3' UTR	Chr5@71.349699Mb	-	11.405	3.63259
4608058	Exon	Gabra2	distal 3' UTR	Chr5@71.350003Mb	-	12.8191	3.41054
1443865_at	M430	Gabra2	Mid dist 3' UTR	Chr5@71.350451Mb	-	10.6724	4.06992
4750109	Exon	Gabra2	putative intergenic	Chr5@71.352007Mb	-	11.0632	9.4293
5272353	Exon	Gabra2	3' UTR	Chr5@71.352548Mb	-	11.494	4.27789
1421738_at	M430	Gabra2	Last c exon and prox 3' UTR	Chr5@71.352858Mb	-	10.8244	4.54097
4453658	Exon	Gabra2	exon 9	Chr5@71.353043Mb	-	11.1133	5.33061
5137205	Exon	Gabra2	exon 9	Chr5@71.353119Mb	-	12.5363	3.39756
4897617	Exon	Gabra2	intron 9	Chr5@71.363982Mb	-	8.63772	4.57921
5013335	Exon	Gabra2	exon 8	Chr5@71.364721Mb	-	12.179	5.39716
5343318	Exon	Gabra2	intron 8	Chr5@71.365252Mb	-	8.02736	5.41271
4783141	Exon	Gabra2	intron 8	Chr5@71.37778Mb	-	7.62306	10.7644
5582387	Exon	Gabra2	intron 8	Chr5@71.387199Mb	-	8.02802	5.79846
4355764	Exon	Gabra2	exon 7	Chr5@71.397357Mb	-	12.9607	3.50788
5114296	Exon	Gabra2	exon 6	Chr5@71.399194Mb	-	12.3662	3.17136
5519403	Exon	Gabra2	intron 6	Chr5@71.399307Mb	-	8.16593	15.4975
5493294	Exon	Gabra2	intron 6	Chr5@71.401429Mb	-	9.90393	2.52125
5199640	Exon	Gabra2	exon 5	Chr5@71.403962Mb	-	12.5626	3.59602
5179790	Exon	Gabra2	5' UTR/intron 5	Chr5@71.40422Mb	-	8.59144	11.8209
5537116	Exon	Gabra2	exon 4	Chr5@71.405677Mb	-	12.3094	4.03006
5381337	Exon	Gabra2	exon 4	Chr5@71.405819Mb	-	11.5253	11.5023
4462485	Exon	Gabra2	intron 4	Chr5@71.409815Mb	-	5.18804	12.5078
4356609	Exon	Gabra2	exon 3	Chr5@71.42599Mb	-	12.4231	6.8833
4928017	Exon	Gabra2	intron 3	Chr5@71.434757Mb	-	9.50447	4.24216
4555280	Exon	Gabra2	intron 3	Chr5@71.436154Mb	-	8.89616	6.11791
5265685	Exon	Gabra2	intron 3	Chr5@71.445635Mb	-	5.94498	6.73669
4401347	Exon	Gabra2	intron 3	Chr5@71.450066Mb	-	9.98951	3.19833
5089884	Exon	Gabra2	intron 3	Chr5@71.454893Mb	-	9.8037	3.82596
4596625	Exon	Gabra2	intron 3	Chr5@71.455072Mb	-	9.12692	4.08538
4423848	Exon	Gabra2	intron 3	Chr5@71.462821Mb	-	9.53619	2.75267
5277162	Exon	Gabra2	intron 3	Chr5@71.463774Mb	-	5.38373	9.7379
4674521	Exon	Gabra2	intron 3	Chr5@71.464283Mb	-	10.2355	3.29569
4708844	Exon	Gabra2	intron 3	Chr5@71.483033Mb	-	8.37825	8.28608
5058572	Exon	Gabra2	exon 2	Chr5@71.483212Mb	-	13.7481	2.78485
5418574	Exon	Gabra2	intron 2	Chr5@71.483862Mb	-	7.12638	6.00228
5335661	Exon	Gabra2	exon 1	Chr5@71.4858Mb	-	11.8362	4.42814
5537982	Exon	Gabra2	5' UTR	Chr5@71.485943Mb	-	8.42714	5.61074
5036001	Exon	Gabra2	5' UTR	Chr5@71.486219Mb	-	9.77667	3.24876
5237425	Exon	Gabra2	5' UTR	Chr5@71.486545Mb	-	8.47341	5.37729
5220189	Exon	Gabra2	5' UTR	Chr5@71.48664Mb	-	8.23075	3.65011
4907474	Exon	Gabra2	5' UTR	Chr5@71.486954Mb	-	10.2616	2.83785
1433707_at	M430	Gabra4	dist 3' UTR	Chr5@71.961153Mb	-	11.0289	1.56917
5545619	Exon	Gabra4	3' UTR	Chr5@71.961649Mb	-	11.9049	3.15142
1429330_at	M430	Gabra4	Last c exon and prox 3' UTR	Chr5@71.96263Mb	-	9.25134	3.01467
5132067	Exon	Gabra4	exon 8	Chr5@71.963157Mb	-	11.6335	2.41898
5400860	Exon	Gabra4	intron 8	Chr5@71.998834Mb	-	8.31975	3.09299
4433424	Exon	Gabra4	intron 8	Chr5@72.003286Mb	-	10.9696	2.27963
5106967	Exon	Gabra4	exon 7	Chr5@72.015189Mb	-	12.768	1.84382
4872162	Exon	Gabra4	exon 6	Chr5@72.024789Mb	-	11.8062	2.82373
5266545	Exon	Gabra4	intron 6	Chr5@72.027158Mb	-	8.70839	6.83026
4522825	Exon	Gabra4	intron 6	Chr5@72.027194Mb	-	8.89965	4.98751
5372262	Exon	Gabra4	exon 5	Chr5@72.029379Mb	-	12.6699	1.95288
5333252	Exon	Gabra4	exon 4	Chr5@72.032082Mb	-	12.5738	1.74521
5519186	Exon	Gabra4	exon 3	Chr5@72.032351Mb	-	12.0758	2.86672
5027786	Exon	Gabra4	intron 3	Chr5@72.033044Mb	-	5.08639	11.7428
4564320	Exon	Gabra4	intron 2	Chr5@72.033597Mb	-	9.09412	7.56306
5239576	Exon	Gabra4	exon 2	Chr5@72.0335Mb	-	12.6957	2.06094
4822070	Exon	Gabra4	intron 2	Chr5@72.046206Mb	-	10.7227	3.68504
5561211	Exon	Gabra4	intron 2	Chr5@72.046725Mb	-	8.17504	3.7026
4458215	Exon	Gabra4	intron 2	Chr5@72.0477Mb	-	10.3157	3.23402
4815574	Exon	Gabra4	intron 2	Chr5@72.048375Mb	-	9.54068	3.75562
4509551	Exon	Gabra4	exon 1	Chr5@72.048414Mb	-	12.0678	1.9406
4437624	Exon	Gabra4	intron 1	Chr5@72.048774Mb	-	6.48758	4.43511
5116305	Exon	Gabra4	exon 0	Chr5@72.048997Mb	-	11.5431	3.14749
4369788	Exon	Gabra4	5' UTR	Chr5@72.04905Mb	-	10.3981	3.8271
4462630	Exon	Gabra4	5' UTR	Chr5@72.049222Mb	-	9.74459	2.54317
5240942	Exon	Gabra4	5' UTR	Chr5@72.049318Mb	-	6.35849	8.01782
4483813	Exon	Gabra4	5' UTR	Chr5@72.049357Mb	-	8.81667	2.90903
4513200	Exon	Gabrb1	exon 1	Chr5@72.091255Mb	+	13.0241	2.21253
5471815	Exon	Gabrb1	exon 2	Chr5@72.091578Mb	+	12.1395	2.27143
4560099	Exon	Gabrb1	exon 3	Chr5@72.092063Mb	+	13.4069	1.79938
4764384	Exon	Gabrb1	intron 3	Chr5@72.092137Mb	+	8.67572	7.79565
4337537	Exon	Gabrb1	intron 3	Chr5@72.092694Mb	+	7.98201	4.74537
4839247	Exon	Gabrb1	intron 3	Chr5@72.095859Mb	+	10.4439	3.37325
4353724	Exon	Gabrb1	intron 3	Chr5@72.097349Mb	+	10.2406	4.52015
5041458	Exon	Gabrb1	intron 3	Chr5@72.098043Mb	+	11.6784	2.92432
4600565	Exon	Gabrb1	intron 3	Chr5@72.101299Mb	+	9.18406	7.59026
5591051	Exon	Gabrb1	intron 3	Chr5@72.124588Mb	+	10.2575	2.63315
4338055	Exon	Gabrb1	intron 3	Chr5@72.124957Mb	+	9.23998	4.22573
4308604	Exon	Gabrb1	intron 3	Chr5@72.147963Mb	+	8.31047	13.9605
4686596	Exon	Gabrb1	intron 3	Chr5@72.147992Mb	+	11.904	2.83884
5161911	Exon	Gabrb1	intron 3	Chr5@72.151854Mb	+	8.48772	19.7289
4499236	Exon	Gabrb1	intron 3	Chr5@72.157014Mb	+	9.79871	4.21476
5383905	Exon	Gabrb1	intron 3	Chr5@72.158488Mb	+	9.15089	3.66443
4918123	Exon	Gabrb1	intron 3	Chr5@72.158612Mb	+	9.32574	3.0007
4575979	Exon	Gabrb1	intron 3	Chr5@72.158766Mb	+	8.96684	7.90809
4797768	Exon	Gabrb1	intron 3	Chr5@72.160287Mb	+	9.76756	3.19572
4348359	Exon	Gabrb1	intron 3	Chr5@72.167593Mb	+	9.21017	8.1395
4707732	Exon	Gabrb1	intron 3	Chr5@72.16851Mb	+	10.3961	3.01931
4721744	Exon	Gabrb1	intron 3	Chr5@72.171214Mb	+	9.88522	2.61861
4743297	Exon	Gabrb1	intron 3	Chr5@72.189414Mb	+	9.07996	4.15164
4325546	Exon	Gabrb1	intron 3	Chr5@72.190065Mb	+	5.86506	8.17829
5507104	Exon	Gabrb1	intron 3	Chr5@72.196728Mb	+	8.11676	5.0261
5445428	Exon	Gabrb1	intron 3	Chr5@72.197677Mb	+	8.2007	6.1363
5424457	Exon	Gabrb1	intron 3	Chr5@72.199937Mb	+	8.10977	4.04674
5179068	Exon	Gabrb1	intron 3	Chr5@72.215132Mb	+	9.08129	3.45441
4900749	Exon	Gabrb1	intron 3	Chr5@72.216603Mb	+	8.21699	7.30883
4712306	Exon	Gabrb1	intron 3	Chr5@72.217627Mb	+	8.27165	5.75929
5411511	Exon	Gabrb1	intron 3	Chr5@72.233656Mb	+	7.62714	4.59502
4578661	Exon	Gabrb1	intron 3	Chr5@72.233735Mb	+	7.35362	9.8023
4856968	Exon	Gabrb1	exon 4	Chr5@72.260704Mb	+	12.7394	2.13288
4675365	Exon	Gabrb1	intron 4 (background?)	Chr5@72.264899Mb	+	11.278	2.88546
5089732	Exon	Gabrb1	intron 4 (background?)	Chr5@72.265004Mb	+	11.7841	2.32366
4820791	Exon	Gabrb1	intron 4	Chr5@72.268207Mb	+	9.34437	4.57103
4831927	Exon	Gabrb1	intron 4	Chr5@72.271124Mb	+	10.3944	3.09284
5316112	Exon	Gabrb1	intron 4	Chr5@72.272334Mb	+	9.67753	5.03262
4842782	Exon	Gabrb1	intron 4	Chr5@72.272859Mb	+	7.41755	5.1782
4339012	Exon	Gabrb1	intron 4	Chr5@72.277274Mb	+	10.4156	4.96798
4436735	Exon	Gabrb1	intron 4	Chr5@72.286593Mb	+	9.37586	4.04657
5307271	Exon	Gabrb1	intron 4	Chr5@72.28762Mb	-	7.74186	5.33771
4580095	Exon	Gabrb1	intron 4	Chr5@72.309911Mb	+	10.6331	2.75305
5346993	Exon	Gabrb1	intron 4	Chr5@72.310254Mb	+	9.06654	4.80435
5518252	Exon	Gabrb1	intron 4 (some intronic expression)	Chr5@72.312941Mb	+	11.3108	2.65903
4669334	Exon	Gabrb1	intron 4	Chr5@72.341564Mb	+	6.53433	12.4896
4781899	Exon	Gabrb1	intron 4	Chr5@72.344152Mb	+	8.32133	15.0333
4771856	Exon	Gabrb1	intron 4	Chr5@72.347031Mb	+	9.04441	3.18919
5102755	Exon	Gabrb1	intron 4	Chr5@72.347592Mb	+	8.40627	4.60761
5099040	Exon	Gabrb1	intron 4	Chr5@72.348211Mb	+	7.7686	6.83518
5331237	Exon	Gabrb1	intron 4	Chr5@72.351974Mb	+	9.71581	3.90841
5594964	Exon	Gabrb1	intron 4	Chr5@72.360397Mb	+	9.02446	3.6194
5389182	Exon	Gabrb1	intron 4	Chr5@72.364336Mb	+	9.13629	3.08047	SNP
4377959	Exon	Gabrb1	intron 4	Chr5@72.398407Mb	+	7.18134	6.02704	SNP
5269010	Exon	Gabrb1	intron 4	Chr5@72.406652Mb	+	8.09714	6.32116
5088988	Exon	Gabrb1	intron 4	Chr5@72.411938Mb	+	8.7305	3.05121
5544871	Exon	Gabrb1	intron 4	Chr5@72.411987Mb	+	8.97879	3.01906
4705370	Exon	Gabrb1	intron 4	Chr5@72.414337Mb	+	8.27229	3.83419
5473379	Exon	Gabrb1	exon 5	Chr5@72.421077Mb	+	10.0858	2.75591
5072017	Exon	Gabrb1	intron 5	Chr5@72.421149Mb	+	10.9292	3.07744
4633252	Exon	Gabrb1	intron 5	Chr5@72.432697Mb	+	9.37346	5.82468
4544408	Exon	Gabrb1	intron 5	Chr5@72.440873Mb	+	8.32422	4.81068
4997841	Exon	Gabrb1	intron 5	Chr5@72.445013Mb	+	7.9153	7.12386	SNP
4866867	Exon	Gabrb1	intron 5	Chr5@72.452325Mb	+	9.14476	3.92401
5124618	Exon	Gabrb1	intron 5	Chr5@72.47213Mb	+	7.16143	8.34707
4513825	Exon	Gabrb1	intron 5	Chr5@72.491235Mb	+	7.85927	7.64629
5100531	Exon	Gabrb1	intron 5	Chr5@72.491836Mb	+	7.98741	5.37454
5287935	Exon	Gabrb1	intron 5	Chr5@72.492148Mb	+	7.75315	10.671
4358415	Exon	Gabrb1	intron 5	Chr5@72.494364Mb	+	7.70389	7.44153
5336328	Exon	Gabrb1	intron 5	Chr5@72.495748Mb	+	9.33286	3.89658
4500986	Exon	Gabrb1	intron 5	Chr5@72.499519Mb	+	9.67347	2.39338
5409065	Exon	Gabrb1	exon 6	Chr5@72.499547Mb	+	9.77912	5.63885
4892796	Exon	Gabrb1	exon 7	Chr5@72.499923Mb	+	12.9879	2.20564
4552395	Exon	Gabrb1	intron 7	Chr5@72.513104Mb	+	8.28449	4.06456
4480965	Exon	Gabrb1	exon 8	Chr5@72.513218Mb	+	12.9239	2.42654
5212169	Exon	Gabrb1	intron 8	Chr5@72.515134Mb	+	6.47247	13.0424
4578438	Exon	Gabrb1	intron 8	Chr5@72.516056Mb	+	9.57166	2.15684
5047831	Exon	Gabrb1	intron 8	Chr5@72.517864Mb	+	9.22647	2.94907
5194813	Exon	Gabrb1	intron 8	Chr5@72.518152Mb	+	9.4624	2.41716
4381062	Exon	Gabrb1	intron 8	Chr5@72.521319Mb	+	8.7149	3.5442
4845007	Exon	Gabrb1	exon 9	Chr5@72.527792Mb	+	11.5347	1.71416
1419719_at	M430	Gabrb1	Last c exon and prox 3' UTR	Chr5@72.527918Mb	+	12.2534	1.66209
5281575	Exon	Gabrb1	putative intergenic	Chr5@72.52835Mb	+	12.8143	1.75005
1435095_at	M430	Gabrb1	Far dist 3' UTR	Chr5@72.539738Mb	+	11.4063	1.47734
1445846_at	M430	Gabrg3	Far dist 3' UTR	Chr7@63.974123Mb	-	7.5	1.57	MRS2086893::507389, 695225
1422187_at	M430	Gabrg3	Last three exons and prox 3' UTR	Chr7@63.979648Mb	-	6.86815	1.47836	MRS1961661::X22995
4448209	Exon	Gabrg3	3' UTR	Chr7@63.97965Mb	-	9.12268	8.20328	SNP/DEL
5376250	Exon	Gabrg3	exon 9	Chr7@63.979793Mb	-	10.0984	2.64599
5254772	Exon	Gabrg3	intron 9	Chr7@63.982697Mb	-	7.29841	6.01227	SNP
5138252	Exon	Gabrg3	exon 8	Chr7@63.984651Mb	-	9.702	4.85931
4489661	Exon	Gabrg3	exon 7	Chr7@63.984979Mb	-	11.0941	2.08305
5217431	Exon	Gabrg3	exon 6	Chr7@63.990334Mb	-	9.93759	4.17307
5235901	Exon	Gabrg3	intron 6	Chr7@63.999791Mb	-	7.05978	6.35266
5386539	Exon	Gabrg3	intron 6	Chr7@64.000648Mb	-	6.61069	6.63548
4312497	Exon	Gabrg3	intron 6	Chr7@64.010131Mb	-	6.38345	8.94722	SNP
4808947	Exon	Gabrg3	intron 6	Chr7@64.021414Mb	-	8.23393	3.45729
4326847	Exon	Gabrg3	intron 6	Chr7@64.022879Mb	-	7.09261	6.35266	SNP
5295804	Exon	Gabrg3	exon 5	Chr7@64.028631Mb	-	10.0391	2.8706
5058944	Exon	Gabrg3	intron 5	Chr7@64.031432Mb	-	6.93424	4.18109
4645626	Exon	Gabrg3	intron 5	Chr7@64.032004Mb	-	7.86158	4.04494
4815523	Exon	Gabrg3	intron 5	Chr7@64.032087Mb	-	7.14682	4.26504
4381045	Exon	Gabrg3	intron 5	Chr7@64.037273Mb	-	8.94403	4.46915	SNP
5026388	Exon	Gabrg3	intron 5	Chr7@64.060516Mb	-	6.56964	4.9707
5032717	Exon	Gabrg3	intron 5	Chr7@64.066915Mb	-	7.628	6.75216
5275772	Exon	Gabrg3	intron 5	Chr7@64.13432Mb	-	8.13936	4.73079
4333044	Exon	Gabrg3	intron 5	Chr7@64.143196Mb	-	8.10779	11.5869	SNP
4596241	Exon	Gabrg3	intron 5	Chr7@64.150743Mb	-	8.67865	9.61296	SNP
4879052	Exon	Gabrg3	intron 5	Chr7@64.159332Mb	-	4.96409	4.90601
4617164	Exon	Gabrg3	intron 5	Chr7@64.174393Mb	-	6.32849	10.1567
4868337	Exon	Gabrg3	intron 5	Chr7@64.174446Mb	-	6.62565	6.47662
4438658	Exon	Gabrg3	intron 5	Chr7@64.202919Mb	-	7.94652	6.55484
4973692	Exon	Gabrg3	intron 5	Chr7@64.23621Mb	-	6.63316	9.93314
4633473	Exon	Gabrg3	exon 4	Chr7@64.238027Mb	-	9.61356	2.97698
4849398	Exon	Gabrg3	exon 3	Chr7@64.24038Mb	-	11.3417	2.11712
4316758	Exon	Gabrg3	intron 3	Chr7@64.240535Mb	-	4.57967	3.90099
4414823	Exon	Gabrg3	intron 3	Chr7@64.250807Mb	-	6.86471	4.57461
4510400	Exon	Gabrg3	intron 3	Chr7@64.26013Mb	-	7.17935	4.07661	SNP
5293054	Exon	Gabrg3	intron 3	Chr7@64.306761Mb	-	7.95066	7.93357
5616375	Exon	Gabrg3	intron 3	Chr7@64.310608Mb	-	7.11012	3.92684
4308536	Exon	Gabrg3	intron 3	Chr7@64.310734Mb	-	8.80816	4.4778
4801826	Exon	Gabrg3	intron 3	Chr7@64.310793Mb	-	9.38768	3.72975
5523552	Exon	Gabrg3	intron 3	Chr7@64.310889Mb	-	8.4352	3.69394
4874976	Exon	Gabrg3	intron 3	Chr7@64.310982Mb	-	9.45266	3.05396
4496936	Exon	Gabrg3	intron 3	Chr7@64.347597Mb	-	7.36844	6.20835	SNP
5012957	Exon	Gabrg3	intron 3	Chr7@64.349088Mb	-	8.98317	2.80887
4999642	Exon	Gabrg3	intron 3	Chr7@64.388333Mb	-	9.75092	4.08742
5161819	Exon	Gabrg3	intron 3	Chr7@64.388504Mb	-	9.0386	1.96702
5569821	Exon	Gabrg3	intron 3	Chr7@64.388593Mb	-	10.1033	2.77064
5232729	Exon	Gabrg3	intron 3	Chr7@64.393599Mb	-	5.44289	6.97112
5345538	Exon	Gabrg3	intron 3	Chr7@64.407503Mb	-	7.85966	2.59874
4819933	Exon	Gabrg3	intron 3	Chr7@64.409708Mb	-	8.40109	3.84638
4807527	Exon	Gabrg3	intron 3	Chr7@64.419967Mb	-	8.29014	5.36341	SNP
4457410	Exon	Gabrg3	intron 3	Chr7@64.426577Mb	-	8.58569	5.31043	SNP
4324210	Exon	Gabrg3	intron 3	Chr7@64.42892Mb	-	9.35627	4.25073
4896147	Exon	Gabrg3	intron 3	Chr7@64.429511Mb	-	5.99941	8.10274	DEL
5326133	Exon	Gabrg3	intron 3	Chr7@64.43192Mb	-	9.51257	10.5602
5196596	Exon	Gabrg3	intron 3	Chr7@64.433828Mb	-	9.90468	2.01486
4979987	Exon	Gabrg3	intron 3	Chr7@64.434978Mb	-	9.63186	3.39907
4398884	Exon	Gabrg3	intron 3	Chr7@64.443858Mb	-	6.03362	3.18107	SNP
5318464	Exon	Gabrg3	intron 3	Chr7@64.443952Mb	-	7.22703	6.31832
5181880	Exon	Gabrg3	intron 3	Chr7@64.452083Mb	-	5.57459	5.3506
5476119	Exon	Gabrg3	intron 3	Chr7@64.454732Mb	-	11.2169	2.18662
4504995	Exon	Gabrg3	intron 3	Chr7@64.454942Mb	-	7.68282	3.00245
4745567	Exon	Gabrg3	intron 3	Chr7@64.455018Mb	-	7.7958	9.96341
4964986	Exon	Gabrg3	intron 3	Chr7@64.47232Mb	-	8.93139	5.9096
5408895	Exon	Gabrg3	intron 3	Chr7@64.475459Mb	-	7.29311	6.80625
5533288	Exon	Gabrg3	intron 3	Chr7@64.483515Mb	-	8.73578	4.67654
4457982	Exon	Gabrg3	intron 3	Chr7@64.486612Mb	-	8.0977	12.8597
4699580	Exon	Gabrg3	intron 3	Chr7@64.492908Mb	-	8.69777	3.47904
4787627	Exon	Gabrg3	intron 3	Chr7@64.497341Mb	-	9.01398	3.51523
4885355	Exon	Gabrg3	intron 3	Chr7@64.4978Mb	-	9.64694	2.53997
4389287	Exon	Gabrg3	intron 3	Chr7@64.530086Mb	-	9.71677	5.91661
5344296	Exon	Gabrg3	intron 3	Chr7@64.533015Mb	-	9.66652	2.63313
4851806	Exon	Gabrg3	intron 3	Chr7@64.533073Mb	-	8.24163	5.0446
4359545	Exon	Gabrg3	intron 3	Chr7@64.540268Mb	-	9.11594	4.66941
4941846	Exon	Gabrg3	intron 3	Chr7@64.542423Mb	-	9.10081	3.63494
4454515	Exon	Gabrg3	intron 3	Chr7@64.54258Mb	-	7.28688	5.45485
5558421	Exon	Gabrg3	intron 3	Chr7@64.550581Mb	-	9.56128	2.44142
4573990	Exon	Gabrg3	intron 3	Chr7@64.553469Mb	-	7.84205	3.51345
5292007	Exon	Gabrg3	intron 3	Chr7@64.56134Mb	-	10.8223	3.44499
4409570	Exon	Gabrg3	intron 3	Chr7@64.561663Mb	-	8.61934	4.64265
4784345	Exon	Gabrg3	intron 3	Chr7@64.568141Mb	-	8.64032	4.27739	SNP
4572171	Exon	Gabrg3	intron 3	Chr7@64.578445Mb	-	9.79503	2.9523	SNP
4615079	Exon	Gabrg3	exon 2	Chr7@64.579018Mb	-	10.0304	5.0928
5431177	Exon	Gabrg3	intron 2	Chr7@64.580027Mb	-	7.71475	9.25761
4571385	Exon	Gabrg3	intron 2	Chr7@64.585013Mb	-	5.49447	8.61577	SNP
4450609	Exon	Gabrg3	intron 2	Chr7@64.58854Mb	-	8.4451	4.62852
5347612	Exon	Gabrg3	intron 2	Chr7@64.617302Mb	-	6.24146	9.50575
4764846	Exon	Gabrg3	intron 2	Chr7@64.617372Mb	-	5.83015	8.18028	SNP
4482220	Exon	Gabrg3	intron 2	Chr7@64.632238Mb	-	8.31771	4.26303
5576395	Exon	Gabrg3	intron 2	Chr7@64.636627Mb	-	7.15818	5.79609
5397623	Exon	Gabrg3	exon 1	Chr7@64.63696Mb	-	9.95295	4.83471
4665815	Exon	Gabrg3	intron 1	Chr7@64.641819Mb	-	7.74547	3.62879
4855361	Exon	Gabrg3	exon 0	Chr7@64.642091Mb	-	11.0245	2.25996
5499577	Exon	Gabrg3	5' UTR	Chr7@64.642181Mb	-	10.0357	2.31665
5444135	Exon	Gabrg3	putative intergenic	Chr7@64.642296Mb	-	9.04876	2.47344
4985887	Exon	Gabrg3	putative intergenic	Chr7@64.642439Mb	-	7.4768	3.76952
1433602_at	M430	Gabra5	dist 3' UTR	Chr7@64.663077Mb	-	11.8982	1.63807
5457694	Exon	Gabra5	3' UTR	Chr7@64.663185Mb	-	12.3088	3.05866
5221474	Exon	Gabra5	exon 9	Chr7@64.664015Mb	-	12.3758	3.78633
4925428	Exon	Gabra5	intron 9	Chr7@64.666377Mb	-	9.06263	2.50115
5047337	Exon	Gabra5	exon 8	Chr7@64.669013Mb	-	13.5486	2.63609
5083171	Exon	Gabra5	intron 8	Chr7@64.669641Mb	-	8.68389	2.62517
4936655	Exon	Gabra5	intron 8	Chr7@64.673378Mb	-	5.05554	6.19318
4453778	Exon	Gabra5	intron 8	Chr7@64.673404Mb	-	6.71369	8.89534
4994742	Exon	Gabra5	exon 7	Chr7@64.673609Mb	-	12.7821	2.36739
4462289	Exon	Gabra5	intron 7	Chr7@64.674982Mb	-	7.80651	3.5324
4813434	Exon	Gabra5	exon 6	Chr7@64.677153Mb	-	12.5897	2.39728
4934137	Exon	Gabra5	intron 6	Chr7@64.67727Mb	-	7.46922	8.00316
4786912	Exon	Gabra5	intron 6	Chr7@64.704974Mb	-	9.0807	5.89663
4324124	Exon	Gabra5	exon 5	Chr7@64.708337Mb	-	13.1629	3.07994
5420944	Exon	Gabra5	intron 5	Chr7@64.709157Mb	-	6.64999	3.37145	SNP
4727781	Exon	Gabra5	intron 5	Chr7@64.711858Mb	-	8.27304	8.49274	SNP
4862739	Exon	Gabra5	intron 5	Chr7@64.71194Mb	-	8.97299	3.63426	SNP
5169412	Exon	Gabra5	intron 5	Chr7@64.723789Mb	-	6.07182	80.8345
5068417	Exon	Gabra5	intron 5	Chr7@64.729245Mb	-	8.75625	3.52871
4609509	Exon	Gabra5	exon 4	Chr7@64.744228Mb	-	12.7233	2.50776
4881921	Exon	Gabra5	exon 3	Chr7@64.744523Mb	-	12.2775	3.21585
5483174	Exon	Gabra5	exon 2	Chr7@64.746126Mb	-	13.068	2.45871
4899403	Exon	Gabra5	intron 2	Chr7@64.746319Mb	-	10.3923	2.32231
4517457	Exon	Gabra5	intron 2	Chr7@64.746384Mb	-	7.19934	10.1324
4786926	Exon	Gabra5	intron 2	Chr7@64.746536Mb	-	8.90103	7.80993
4442926	Exon	Gabra5	exon 1	Chr7@64.763393Mb	-	12.3946	4.20178
5468346	Exon	Gabra5	5' UTR	Chr7@64.763435Mb	-	11.8039	3.78869
5063055	Exon	Gabra5	5' UTR	Chr7@64.76389Mb	-	8.10137	6.86053
5352469	Exon	Gabra5	5' UTR	Chr7@64.764209Mb	-	10.8271	3.35799	SNP
4623264	Exon	Gabra5	5' UTR	Chr7@64.764308Mb	-	8.32117	3.491	SNP
4548897	Exon	Gabra5	5' UTR	Chr7@64.764549Mb	-	10.0441	2.57471	SNP
4578171	Exon	Gabra5	5' UTR	Chr7@64.764847Mb	-	9.27694	3.03
5510336	Exon	Gabra5	5' UTR	Chr7@64.765141Mb	-	9.93344	2.04904	SNP
4940832	Exon	Gabrb3	5' UTR	Chr7@64.845893Mb	+	9.64946	2.76515
5330819	Exon	Gabrb3	intron 1 or 5' UTR	Chr7@64.846569Mb	+	14.2359	1.93227
4349956	Exon	Gabrb3	intron 1 or 1st coding exon	Chr7@64.846646Mb	+	10.5003	3.39161
4818194	Exon	Gabrb3	intron 1 or 1st coding exon	Chr7@64.8467Mb	+	12.2332	2.5095
4320415	Exon	Gabrb3	exon 2	Chr7@64.846876Mb	+	11.1114	5.34511
5368047	Exon	Gabrb3	exon 3	Chr7@64.847145Mb	+	11.964	3.24406
4437513	Exon	Gabrb3	intron 3	Chr7@64.852425Mb	+	9.07856	7.20875
5067612	Exon	Gabrb3	intron 3	Chr7@64.85354Mb	+	11.1243	2.92837
5409649	Exon	Gabrb3	intron 3	Chr7@64.85859Mb	+	10.7831	2.73955	SNP
5371444	Exon	Gabrb3	intron 3	Chr7@64.860472Mb	+	9.83437	4.65532
5312778	Exon	Gabrb3	intron 3	Chr7@64.860712Mb	+	10.098	2.44301
5293416	Exon	Gabrb3	intron 3	Chr7@64.862025Mb	+	10.7873	2.60864
5558163	Exon	Gabrb3	intron 3	Chr7@64.864307Mb	+	10.0958	3.84246	SNP
5612480	Exon	Gabrb3	intron 3	Chr7@64.866128Mb	+	10.0349	3.52006
4373165	Exon	Gabrb3	intron 3	Chr7@64.870806Mb	+	10.032	3.23391
4894163	Exon	Gabrb3	intron 3	Chr7@64.882076Mb	+	9.36092	5.46462
5358324	Exon	Gabrb3	intron 3	Chr7@64.885662Mb	+	10.6253	3.67183
4589475	Exon	Gabrb3	intron 3	Chr7@64.891173Mb	+	10.5758	3.06864	SNP
4852776	Exon	Gabrb3	intron 3	Chr7@64.900902Mb	+	10.6855	2.67495
5058520	Exon	Gabrb3	intron 3	Chr7@64.902497Mb	+	9.60727	6.67432
4765890	Exon	Gabrb3	intron 3	Chr7@64.902684Mb	+	9.40985	5.72823
4829655	Exon	Gabrb3	intron 3	Chr7@64.902814Mb	+	9.63859	3.21068
4609437	Exon	Gabrb3	intron 3	Chr7@64.902854Mb	+	10.6284	1.80088
5578540	Exon	Gabrb3	intron 3	Chr7@64.916149Mb	+	7.34135	9.82046	SNP
5232619	Exon	Gabrb3	intron 3	Chr7@64.916215Mb	+	9.48	2.63076
5515069	Exon	Gabrb3	intron 3	Chr7@64.921717Mb	+	8.36172	19.4394
5396647	Exon	Gabrb3	intron 3	Chr7@64.929767Mb	+	10.4103	2.56442	SNP
5446840	Exon	Gabrb3	intron 3	Chr7@64.934619Mb	+	10.7084	3.09326	SNP
5305883	Exon	Gabrb3	intron 3 (some expression)	Chr7@64.935339Mb	+	11.0281	2.64524
5317745	Exon	Gabrb3	intron 3 (some expression)	Chr7@64.93573Mb	+	11.6015	1.9367
4965490	Exon	Gabrb3	intron 3	Chr7@64.93736Mb	+	9.60564	2.62573
4586813	Exon	Gabrb3	intron 3	Chr7@64.941078Mb	+	8.41784	11.3144
4366160	Exon	Gabrb3	intron 3	Chr7@64.950471Mb	+	10.4742	2.89646
4684382	Exon	Gabrb3	intron 3	Chr7@64.950499Mb	+	9.97218	4.09837	SNP
4374340	Exon	Gabrb3	intron 3	Chr7@64.951113Mb	+	11.3123	2.36215
5419035	Exon	Gabrb3	intron 3	Chr7@64.955169Mb	+	10.1684	8.2321
5542281	Exon	Gabrb3	intron 3	Chr7@64.955633Mb	+	9.73644	3.812
5546621	Exon	Gabrb3	intron 3	Chr7@64.957517Mb	+	9.62692	2.55687
4734515	Exon	Gabrb3	intron 3	Chr7@64.958766Mb	+	9.65671	2.65437
4937807	Exon	Gabrb3	intron 3	Chr7@64.962893Mb	+	10.9292	2.50828
5356495	Exon	Gabrb3	intron 3	Chr7@64.96305Mb	+	6.70205	11.0944
4562303	Exon	Gabrb3	intron 3	Chr7@64.977855Mb	+	10.0908	2.36305
5473770	Exon	Gabrb3	intron 3	Chr7@64.987399Mb	+	7.52527	4.47988
5062163	Exon	Gabrb3	intron 3	Chr7@65.001974Mb	+	9.03808	3.55579
4342068	Exon	Gabrb3	intron 3	Chr7@65.002995Mb	+	9.46107	4.38577	SNP
5008741	Exon	Gabrb3	intron 3	Chr7@65.006704Mb	+	8.59497	3.12661	SNP
4519219	Exon	Gabrb3	intron 3	Chr7@65.010108Mb	+	8.73425	8.20646
5257251	Exon	Gabrb3	intron 3	Chr7@65.010175Mb	+	8.87018	2.89929
4793878	Exon	Gabrb3	intron 3	Chr7@65.010266Mb	+	9.16389	3.02134
4955949	Exon	Gabrb3	intron 3	Chr7@65.020187Mb	+	10.4494	2.39763
4935943	Exon	Gabrb3	exon 4	Chr7@65.020837Mb	+	11.6882	3.15011
4648891	Exon	Gabrb3	intron 4	Chr7@65.021039Mb	+	10.7714	2.6392
4430041	Exon	Gabrb3	intron 4	Chr7@65.021095Mb	+	5.87498	11.8417
4777611	Exon	Gabrb3	intron 4	Chr7@65.024462Mb	+	10.2032	2.2842
5273756	Exon	Gabrb3	intron 4	Chr7@65.024716Mb	+	10.1077	2.85251	SNP
4875872	Exon	Gabrb3	intron 4	Chr7@65.024926Mb	+	10.3566	3.37938
4375165	Exon	Gabrb3	intron 4	Chr7@65.030836Mb	+	10.0346	2.65319
5589388	Exon	Gabrb3	intron 4	Chr7@65.032568Mb	+	9.59329	4.60934	SNP
4541420	Exon	Gabrb3	exon 5	Chr7@65.044236Mb	+	12.4417	3.62857
4897371	Exon	Gabrb3	intron 5	Chr7@65.045262Mb	+	8.61004	4.84696
5017308	Exon	Gabrb3	intron 5	Chr7@65.047576Mb	+	10.3468	2.63825
4656710	Exon	Gabrb3	exon 6	Chr7@65.047864Mb	+	13.0893	2.08508
5417635	Exon	Gabrb3	intron 6	Chr7@65.048996Mb	+	10.0943	2.58519
4545644	Exon	Gabrb3	intron 6	Chr7@65.050253Mb	+	10.4789	2.20919
4710896	Exon	Gabrb3	intron 6	Chr7@65.058836Mb	+	10.5848	2.24684
5594391	Exon	Gabrb3	intron 6 (some expression)	Chr7@65.06148Mb	+	11.1052	1.93697
5590458	Exon	Gabrb3	intron 6 (some expression)	Chr7@65.06739Mb	+	11.1413	2.26498
5601323	Exon	Gabrb3	exon 7	Chr7@65.067424Mb	+	12.395	4.01667	SNP
5541237	Exon	Gabrb3	intron 7	Chr7@65.069583Mb	+	9.17145	3.46566
5045196	Exon	Gabrb3	exon 8	Chr7@65.071682Mb	+	10.7409	3.64649
1421189_at	M430	Gabrb3	Last two exons and prox 3' UTR	Chr7@65.071725Mb	+	10.1928	3.64268
4934894	Exon	Gabrb3	intron 8	Chr7@65.071905Mb	+	9.18197	2.48458	SNP
5356118	Exon	Gabrb3	exon 9	Chr7@65.081751Mb	+	13.3234	2.35316	SNP
1421190_at	M430	Gabrb3	Far 3' UTR	Chr7@65.08217Mb	+	11.3911	4.22221	MRS1965189::623527(355365), 701881(X50633); MRS1965190::360123(151Y89)
1435021_at	M430	Gabrb3	Far 3' UTR	Chr7@65.083577Mb	+	12.7276	1.41716	MRS1965197::114219(485155), 817415 (571295)
4651408	Exon	Gabrp	3' UTR	Chr11@33.45083Mb	-	4.61634	4.99956
1451424_at	M430	Gabrp	dist 3' UTR	Chr11@33.450886Mb		6.79276	1.42603	MRS2931036::977791
5534085	Exon	Gabrp	3' UTR	Chr11@33.45115Mb	-	8.7469	4.21607
4549573	Exon	Gabrp	3' UTR	Chr11@33.452059Mb	-	8.02737	3.74579
1424647_at	M430	Gabrp	prox 3' UTR	Chr11@33.45206Mb	-	8.58596	1.36888
4743672	Exon	Gabrp	exon 9	Chr11@33.452556Mb	-	5.33849	5.90571
5603893	Exon	Gabrp	intron 9	Chr11@33.453297Mb	-	4.84272	3.8373
5404317	Exon	Gabrp	intron 9	Chr11@33.454044Mb	-	4.57732	4.86844
4692764	Exon	Gabrp	exon 8	Chr11@33.454354Mb	-	7.83761	3.47203
5140261	Exon	Gabrp	exon 7	Chr11@33.454968Mb	-	6.68726	8.20691
5311131	Exon	Gabrp	exon 6	Chr11@33.45697Mb	-	8.3612	6.7494
5140319	Exon	Gabrp	intron 6	Chr11@33.457078Mb	-	9.23338	3.97121
4841480	Exon	Gabrp	intron 6	Chr11@33.457191Mb	-	8.03857	3.2362
5546525	Exon	Gabrp	intron 6	Chr11@33.457346Mb	-	7.26483	27.5267
5103270	Exon	Gabrp	intron 6	Chr11@33.460272Mb	-	8.0656	3.03452	SNP
5111954	Exon	Gabrp	intron 6	Chr11@33.461451Mb	-	8.53464	14.1239
5361214	Exon	Gabrp	intron 6	Chr11@33.461484Mb	-	9.18384	2.17783
5239619	Exon	Gabrp	intron 6	Chr11@33.461524Mb	-	5.19538	5.43026
5032473	Exon	Gabrp	intron 6	Chr11@33.462378Mb	-	5.29476	10.924
4423592	Exon	Gabrp	intron 6	Chr11@33.462562Mb	-	7.11991	8.52087	SNP
4403420	Exon	Gabrp	exon 5	Chr11@33.463904Mb	-	4.60027	4.25152
4663061	Exon	Gabrp	exon 4	Chr11@33.467301Mb	-	8.42579	3.15183
5161388	Exon	Gabrp	exon 3	Chr11@33.468106Mb	-	6.24477	7.5818
4337682	Exon	Gabrp	intron 3	Chr11@33.468192Mb	-	7.05123	5.63369
5145312	Exon	Gabrp	exon 2	Chr11@33.472375Mb	-	5.95417	9.75695	SNP
4800699	Exon	Gabrp	intron 2	Chr11@33.473288Mb	-	7.97006	2.97387
5154831	Exon	Gabrp	exon 1	Chr11@33.473341Mb	-	5.95247	10.0235
5152248	Exon	Gabrp	5' UTR	Chr11@33.473371Mb	-	8.33318	3.91478
5283896	Exon	Gabrp	5' UTR	Chr11@33.474482Mb	-	7.93036	7.89375
4453076	Exon	Gabrp	5' UTR	Chr11@33.474513Mb	-	4.99808	4.6248
5184637	Exon	Gabrp	5' UTR	Chr11@33.477246Mb	-	7.79477	4.03391
4659590	Exon	Gabrp	5' UTR	Chr11@33.478854Mb	-	7.08983	5.11594
1437147_at	M430	Gabrg2	Mid dist 3' UTR	Chr11@41.724032Mb	-	10.1104	2.11257
5590676	Exon	Gabrg2	3' UTR	Chr11@41.724729Mb	-	11.4911	3.23553
5122677	Exon	Gabrg2	exon 10	Chr11@41.725385Mb	-	12.3487	3.22478
1418177_at	M430	Gabrg2	Last two c exons and prox 3' UTR	Chr11@41.725716Mb	-	11.7894	1.79626
4677792	Exon	Gabrg2	exon 8	Chr11@41.725819Mb	-	13.825	1.59848
5532652	Exon	Gabrg2	intron 8	Chr11@41.726117Mb	-	7.88052	8.81304
4609050	Exon	Gabrg2	intron 8	Chr11@41.726934Mb	-	8.8946	5.76824
4369262	Exon	Gabrg2	intron 8	Chr11@41.728538Mb	-	9.28195	2.67296
4758887	Exon	Gabrg2	intron 8	Chr11@41.729756Mb	-	5.29348	7.4305
4424516	Exon	Gabrg2	exon 7	Chr11@41.729808Mb	-	13.9593	1.71665
4778747	Exon	Gabrg2	intron 7	Chr11@41.730012Mb	-	9.2054	3.54184
4896225	Exon	Gabrg2	intron 7	Chr11@41.732892Mb	-	8.64226	4.9545
4993994	Exon	Gabrg2	exon 6	Chr11@41.733916Mb	-	13.9324	1.96074
5044585	Exon	Gabrg2	exon 6	Chr11@41.734009Mb	-	13.9066	2.76006
5570400	Exon	Gabrg2	intron 6	Chr11@41.751525Mb	-	6.99137	10.6389
5546213	Exon	Gabrg2	intron 6	Chr11@41.756583Mb	-	8.43846	3.03808
5079421	Exon	Gabrg2	intron 6	Chr11@41.758551Mb	-	9.86817	2.46733
4434178	Exon	Gabrg2	intron 6	Chr11@41.75937Mb	-	8.60349	3.44518
4669465	Exon	Gabrg2	intron 6	Chr11@41.760147Mb	-	8.24679	5.86691
4993339	Exon	Gabrg2	intron 6	Chr11@41.765093Mb	-	10.0417	2.76197
5223314	Exon	Gabrg2	intron 6	Chr11@41.775448Mb	-	9.89793	3.34851
5283587	Exon	Gabrg2	intron 6	Chr11@41.777877Mb	-	9.01596	8.1681
5348216	Exon	Gabrg2	exon 5	Chr11@41.781059Mb	-	12.9867	2.50116
5177166	Exon	Gabrg2	exon 4	Chr11@41.782316Mb	-	13.369	2.00333
4690496	Exon	Gabrg2	exon 3	Chr11@41.785215Mb	-	13.6937	2.38932
5587429	Exon	Gabrg2	exon 2	Chr11@41.788329Mb	-	12.5405	3.63738
5489272	Exon	Gabrg2	exon 1	Chr11@41.790055Mb	-	12.8225	4.219	SNP
5274583	Exon	Gabrg2	intron 1	Chr11@41.790904Mb	-	6.25447	8.48497
5104354	Exon	Gabrg2	intron 1	Chr11@41.792348Mb	-	8.45749	3.2829	SNP
4577763	Exon	Gabrg2	intron 1	Chr11@41.797174Mb	-	8.21907	4.85786
5583775	Exon	Gabrg2	intron 1	Chr11@41.797822Mb	-	6.29832	5.623	SNP
5334758	Exon	Gabrg2	intron 1	Chr11@41.798251Mb	-	8.8938	3.49465
5550459	Exon	Gabrg2	intron 1	Chr11@41.798665Mb	-	5.94982	13.1743	SNP
5529874	Exon	Gabrg2	intron 1	Chr11@41.800129Mb	-	5.32613	14.3348	SNP
4308876	Exon	Gabrg2	intron 1	Chr11@41.802125Mb	-	7.41996	7.19064	SNP
5222594	Exon	Gabrg2	exon 1	Chr11@41.813729Mb	-	12.9476	3.92502
5022677	Exon	Gabrg2	exon 1	Chr11@41.813794Mb	-	10.4015	5.43368
4397444	Exon	Gabrg2	exon 1	Chr11@41.813857Mb	-	11.3157	3.42927
5608111	Exon	Gabrg2	exon 1	Chr11@41.814067Mb	-	9.04934	5.1857
4989969	Exon	Gabrg2	putative intergenic	Chr11@41.81416Mb	-	5.63832	4.55282
1455766_at	M430	Gabra1	Far dist 3' UTR	Chr11@41.944474Mb	-	12.721	1.53901	MINA174244::511101 (132Y75); MRS2957540::576791 (550561)
5463308	Exon	Gabra1	3' UTR	Chr11@41.944517Mb	-	13.2311	1.94383
1436889_at	M430	Gabra1	dist 3' UTR	Chr11@41.945172Mb	-	12.6868	2.06337	MRS2957543::X47229(634Y33)
1421281_at	M430	Gabra1	Mid prox 3' UTR	Chr11@41.946133Mb	-	12.0284	2.2548	MRS2957547:: 739583(X17417), 261901(328645); MRS2957549::691439(X35317), 832501(424361)
1421280_at	M430	Gabra1	Last c exon and prox 3' UTR	Chr11@41.946779Mb	-	11.4813	2.68328	MRS2957553::942615(X98439)
5370620	Exon	Gabra1	exon 10	Chr11@41.94701Mb	-	13.692	2.17664
5457631	Exon	Gabra1	exon 9	Chr11@41.94891Mb	-	13.82	2.25996
4957732	Exon	Gabra1	exon 9	Chr11@41.949003Mb	-	13.268	3.04871	SNP
4379971	Exon	Gabra1	exon 8	Chr11@41.953775Mb	-	12.9223	3.4989	SNP
4384914	Exon	Gabra1	prox c exon 7	Chr11@41.960613Mb	-	12.3064	2.86295	SNP
5570484	Exon	Gabra1	exon 6	Chr11@41.966837Mb	-	13.6883	1.86013
4434116	Exon	Gabra1	intron 5	Chr11@41.967698Mb	-	8.45271	6.15885
4436163	Exon	Gabra1	exon 5	Chr11@41.968327Mb	-	14.0879	1.83795
4690359	Exon	Gabra1	exon 5	Chr11@41.968496Mb	-	13.3244	2.73303
4358708	Exon	Gabra1	intron 4	Chr11@41.973018Mb	-	9.08542	3.65294
4488267	Exon	Gabra1	exon 4	Chr11@41.976056Mb	-	14.6509	1.62744
5044264	Exon	Gabra1	intron 3	Chr11@41.986361Mb	-	8.61621	33.978	SNP
4334604	Exon	Gabra1	exon 3	Chr11@41.989408Mb	-	13.1519	1.97493
4531086	Exon	Gabra1	intron 2	Chr11@41.990844Mb	-	7.6804	9.53498	SNP
5352522	Exon	Gabra1	intron 2	Chr11@41.992809Mb	-	5.69386	6.70023
5501953	Exon	Gabra1	exon 2	Chr11@41.993078Mb	-	12.6087	2.21668
4396483	Exon	Gabra1	intron 1	Chr11@41.99317Mb	-	8.34321	4.23734
5583974	Exon	Gabra1	intron 1	Chr11@41.995574Mb	-	8.96138	4.15716
4321534	Exon	Gabra1	exon 1	Chr11@41.995686Mb	-	11.8752	1.73893
5537592	Exon	Gabra1	5' UTR (exon 1)	Chr11@41.995819Mb	-	11.6967	2.96678
5208869	Exon	Gabra1	5' UTR	Chr11@41.996241Mb	-	7.22079	5.11814
1417121_at	M430	Gabra6	Mid dist 3' UTR	Chr11@42.11999Mb	-	6.04949	14.97
5581652	Exon	Gabra6	3' UTR	Chr11@42.120016Mb	-	6.63411	59.9584
4963407	Exon	Gabra6	exon 8	Chr11@42.120791Mb	-	5.2977	22.4973
1451706_a_at	M430	Gabra6	Last three c exons	Chr11@42.12081Mb	-	7.43148	5.90526
5577360	Exon	Gabra6	exon 8	Chr11@42.120913Mb	-	7.69841	11.9431
5254591	Exon	Gabra6	intron 8	Chr11@42.122648Mb	-	7.43598	22.2808
4766481	Exon	Gabra6	intron 8	Chr11@42.123107Mb	-	5.63529	11.6824
5514723	Exon	Gabra6	intron 8	Chr11@42.124217Mb	-	6.29616	15.3613
5033610	Exon	Gabra6	intron 8	Chr11@42.125904Mb	-	6.65453	18.4191
5478944	Exon	Gabra6	intron 8	Chr11@42.125965Mb	-	6.31695	17.3878	SNP
4841784	Exon	Gabra6	intron 8	Chr11@42.126785Mb	-	5.23926	8.36305
5120510	Exon	Gabra6	intron 8	Chr11@42.128176Mb	-	4.56012	5.48804	SNP
4571375	Exon	Gabra6	intron 8	Chr11@42.128394Mb	-	6.04557	10.3788
4551838	Exon	Gabra6	exon 7	Chr11@42.12847Mb	-	8.3984	20.6004
5439461	Exon	Gabra6	intron 7	Chr11@42.128709Mb	-	5.26405	5.96979	SNP
5185814	Exon	Gabra6	exon 6	Chr11@42.129949Mb	-	6.08625	54.6519
5056415	Exon	Gabra6	intron 6	Chr11@42.130099Mb	-	4.85726	5.96722
4964933	Exon	Gabra6	exon 5	Chr11@42.130499Mb	-	6.48885	37.0461
5559123	Exon	Gabra6	intron 5	Chr11@42.130632Mb	-	6.43205	13.0335
4378206	Exon	Gabra6	exon 4	Chr11@42.130904Mb	-	6.85792	42.0557
4318010	Exon	Gabra6	exon 3	Chr11@42.131082Mb	-	6.19386	117.54
5373951	Exon	Gabra6	intron 3	Chr11@42.131251Mb	-	6.80289	100.382
5100613	Exon	Gabra6	exon 2	Chr11@42.133173Mb	-	8.91808	41.6776
5386861	Exon	Gabra6	exon 1	Chr11@42.133889Mb	-	6.17596	57.3973
4601397	Exon	Gabra6	exon 0	Chr11@42.134233Mb	-	7.00124	12.9083
4675786	Exon	Gabra6	5' UTR	Chr11@42.134271Mb	-	10.106	13.0108
5200797	Exon	Gabra6	5' UTR	Chr11@42.134318Mb	-	5.69931	27.836
4776626	Exon	Gabra6	5' UTR	Chr11@42.134345Mb	-	5.75402	22.5176
4916832	Exon	Gabra6	5' UTR	Chr11@42.13439Mb	-	5.83061	15.4373	SNP
5242727	Exon	Gabrb2	5' UTR	Chr11@42.233259Mb	+	11.46	2.80772	SNP
4906108	Exon	Gabrb2	5' UTR	Chr11@42.233472Mb	+	11.3442	2.04047	SNP
4581302	Exon	Gabrb2	5' UTR	Chr11@42.233925Mb	+	10.2811	2.11027
4567192	Exon	Gabrb2	5' UTR	Chr11@42.234734Mb	+	11.8063	3.4728
5313104	Exon	Gabrb2	5' UTR	Chr11@42.234783Mb	+	12.3918	2.90875
4721771	Exon	Gabrb2	exon 2	Chr11@42.234889Mb	+	12.8463	2.05723
4781998	Exon	Gabrb2	exon 3	Chr11@42.235061Mb	+	11.2317	2.63499	SNP
5421962	Exon	Gabrb2	exon 4	Chr11@42.236087Mb	+	12.7703	3.01425
4443923	Exon	Gabrb2	intron 4	Chr11@42.238079Mb	+	9.64139	3.05478
4648446	Exon	Gabrb2	intron 4	Chr11@42.245753Mb	+	9.02143	6.71264
4740973	Exon	Gabrb2	intron 4	Chr11@42.261194Mb	+	8.28273	5.26681
5367835	Exon	Gabrb2	intron 4	Chr11@42.262444Mb	+	9.95478	13.9908	SNP
5374678	Exon	Gabrb2	intron 4	Chr11@42.266439Mb	+	7.67433	13.3351
4305057	Exon	Gabrb2	intron 4	Chr11@42.27625Mb	+	8.41019	8.68918	SNP
4411681	Exon	Gabrb2	intron 4	Chr11@42.28474Mb	+	7.83551	6.07342
4462143	Exon	Gabrb2	intron 4	Chr11@42.297276Mb	+	7.41097	5.36698	SNP
4684925	Exon	Gabrb2	exon 5	Chr11@42.300712Mb	+	12.5447	1.98123	SNP
4627403	Exon	Gabrb2	intron 5	Chr11@42.300958Mb	+	10.344	3.78211
4404686	Exon	Gabrb2	intron 5	Chr11@42.301198Mb	+	8.00407	13.1738
5390619	Exon	Gabrb2	intron 5	Chr11@42.301789Mb	+	9.97925	3.46081
5487322	Exon	Gabrb2	intron 5	Chr11@42.30356Mb	+	6.68253	22.0724	SNP
4494078	Exon	Gabrb2	intron 5	Chr11@42.3065Mb	+	8.01886	17.3025	DEL
4859246	Exon	Gabrb2	intron 5	Chr11@42.332847Mb	+	8.99987	6.8611
4472186	Exon	Gabrb2	intron 5	Chr11@42.335383Mb	+	10.0252	2.67816
4743637	Exon	Gabrb2	intron 5	Chr11@42.340214Mb	+	4.96745	28.2463
5453991	Exon	Gabrb2	exon 6	Chr11@42.342934Mb	+	12.6	2.5359
5400904	Exon	Gabrb2	intron 6	Chr11@42.3439Mb	+	9.41538	7.15504	SNP
5510988	Exon	Gabrb2	intron 6	Chr11@42.349715Mb	+	8.54206	4.43112	SNP
5109609	Exon	Gabrb2	intron 6	Chr11@42.350129Mb	+	7.01821	6.23116
4811141	Exon	Gabrb2	intron 6	Chr11@42.351986Mb	+	9.26645	2.71298
5430795	Exon	Gabrb2	intron 6	Chr11@42.354929Mb	+	9.51407	2.91477
5241684	Exon	Gabrb2	intron 6	Chr11@42.355087Mb	+	9.09583	9.00477	SNP
5120663	Exon	Gabrb2	intron 6	Chr11@42.368119Mb	+	8.24974	8.93724
4578791	Exon	Gabrb2	intron 6 (some expression associated with rep element in WB only)	Chr11@42.370707Mb	+	11.2222	2.16971
4320389	Exon	Gabrb2	intron 6	Chr11@42.372028Mb	+	8.80765	35.9724	SNP
5125434	Exon	Gabrb2	intron 6	Chr11@42.372763Mb	+	8.68887	3.38905	SNP/DEL
5346272	Exon	Gabrb2	intron 6	Chr11@42.373726Mb	+	8.70057	5.52613	DEL
4584612	Exon	Gabrb2	intron 6	Chr11@42.378498Mb	+	8.48207	3.23169
5216438	Exon	Gabrb2	intron 6	Chr11@42.380298Mb	+	6.82181	5.84527	SNP
5411666	Exon	Gabrb2	intron 6	Chr11@42.401138Mb	+	8.1755	6.30454
4529031	Exon	Gabrb2	intron 6	Chr11@42.403718Mb	+	7.94142	5.63256	SNP
5003800	Exon	Gabrb2	intron 6	Chr11@42.405272Mb	+	8.21967	22.5054
4757630	Exon	Gabrb2	exon 7	Chr11@42.405367Mb	+	12.5686	2.5681
4481878	Exon	Gabrb2	intron 7	Chr11@42.40551Mb	+	5.55402	10.2521	SNP
4444416	Exon	Gabrb2	exon 8	Chr11@42.407307Mb	+	12.1491	2.81318
5071680	Exon	Gabrb2	exon 9	Chr11@42.411048Mb	+	12.3425	4.05022	SNP
5486573	Exon	Gabrb2	exon 9	Chr11@42.411135Mb	+	13.0443	1.77596
5324078	Exon	Gabrb2	intron 9	Chr11@42.411293Mb	+	8.1665	10.9704	SNP
4716831	Exon	Gabrb2	intron 9	Chr11@42.415642Mb	+	8.30178	5.94172
4676476	Exon	Gabrb2	intron 9	Chr11@42.417788Mb	+	9.55731	2.52102
4996171	Exon	Gabrb2	intron 9	Chr11@42.420937Mb	+	8.01043	4.02132
4817477	Exon	Gabrb2	intron 9	Chr11@42.430161Mb	+	8.15264	4.33911	SNP
5296370	Exon	Gabrb2	intron 9	Chr11@42.432382Mb	+	6.30834	5.62741	SNP
5285851	Exon	Gabrb2	exon 10	Chr11@42.440093Mb	+	12.0207	3.66395
1450319_at	M430	Gabrb2	Last c exon and prox 3' UTR	Chr11@42.440142Mb	+	8.14106	2.51751	MRS2961649::254739(707523)
5253553	Exon	Gabrb2	3' UTR	Chr11@42.440572Mb	+	10.9761	6.67908	SNP
4326944	Exon	Gabrb2	3' UTR	Chr11@42.44285Mb	+	12.291	1.9737	SNP
1429685_at	M430	Gabrb2	dist 3' UTR	Chr11@42.443637Mb	+	11.21	3.37	MRS2961685::524Y87(581Y63)
1428205_x_at	M430	Gabrb2	dist 3' UTR	Chr11@42.444613Mb	+	11.7792	2.38833	MRS2961691::218849(X14601)
1428204_at	M430	Gabrb2	dist 3' UTR	Chr11@42.444613Mb	+	12.0183	2.35708	MRS2961688::444Y97(402Y71),178797(234565)
1428203_at	M430	Gabrb2	Far dist 3' UTR	Chr11@42.445575Mb	+	12.1421	1.5305
4809336	Exon	Gabrb2	3' UTR	Chr11@42.445761Mb	+	11.924	4.03873
4931685	Exon	Gabre	exon 8	ChrX@69.502798Mb	-	6.3937	7.98012
1421629_at	M430	Gabre	Last two c exons	ChrX@69.502803Mb	-	7.69397	1.44794
5032310	Exon	Gabre	exon 8	ChrX@69.502857Mb	-	5.70554	5.6861
5058948	Exon	Gabre	exon 8	ChrX@69.502995Mb	-	6.18973	3.98475
5128986	Exon	Gabre	exon 8	ChrX@69.503082Mb	-	5.63743	4.2792	SNP
5313484	Exon	Gabre	intron 8	ChrX@69.503193Mb	-	5.57668	6.29345
4391384	Exon	Gabre	exon 7	ChrX@69.503526Mb	-	6.72176	6.44201
5287813	Exon	Gabre	exon 6	ChrX@69.503799Mb	-	6.93449	10.8925
4847798	Exon	Gabre	exon 6	ChrX@69.503866Mb	-	4.9124	6.07793
5511324	Exon	Gabre	intron 6	ChrX@69.505661Mb	-	7.48109	6.37246
5338612	Exon	Gabre	intron 6	ChrX@69.506372Mb	-	6.04577	7.39146	SNP
4651938	Exon	Gabre	intron 6	ChrX@69.506763Mb	-	8.26399	2.98624
4519227	Exon	Gabre	exon 5	ChrX@69.507804Mb	-	4.87421	4.30714
4310303	Exon	Gabre	exon 4	ChrX@69.509102Mb	-	6.87017	5.11226
4419160	Exon	Gabre	exon 3	ChrX@69.509858Mb	-	6.21684	7.54452
4802018	Exon	Gabre	exon 3	ChrX@69.509976Mb	-	5.85827	4.0366
5558223	Exon	Gabre	exon 3	ChrX@69.510054Mb	-	5.43915	14.6648
4637037	Exon	Gabre	intron 3	ChrX@69.514362Mb	-	6.46943	7.3142
5263999	Exon	Gabre	exon 2	ChrX@69.514568Mb	-	8.05771	4.88389
4597090	Exon	Gabre	exon 1	ChrX@69.515028Mb	-	7.21856	3.56354
5519504	Exon	Gabre	intron 1	ChrX@69.516597Mb	-	6.09881	6.37683
4619100	Exon	Gabre	intron 1	ChrX@69.518318Mb	-	6.7535	4.03791
4617952	Exon	Gabre	intron 1	ChrX@69.518929Mb	-	8.75089	3.12728
4399920	Exon	Gabre	intron 1	ChrX@69.519298Mb	-	6.77356	15.2491
5156376	Exon	Gabre	intron 1	ChrX@69.519802Mb	-	10.3914	3.89769
5065466	Exon	Gabre	exon 0	ChrX@69.519985Mb	-	6.71093	6.02504
5316460	Exon	Gabra3	3' UTR	ChrX@69.67804Mb	-	9.64024	5.77448
4512732	Exon	Gabra3	3' UTR	ChrX@69.679308Mb	-	12.0194	2.40844
1436957_at	M430	Gabra3	dist 3' UTR	ChrX@69.679957Mb	-	8.60385	2.30218
1421263_at	M430	Gabra3	Last two c exons	ChrX@69.679961Mb	-	7.69346	1.75078
4540349	Exon	Gabra3	exon 9	ChrX@69.679989Mb	-	12.2055	2.96226
5473957	Exon	Gabra3	intron 9	ChrX@69.680401Mb	-	7.76565	5.14971
5097075	Exon	Gabra3	intron 9	ChrX@69.681233Mb	-	9.52266	2.11785
4569833	Exon	Gabra3	intron 9	ChrX@69.683659Mb	-	7.38351	4.97212
4633487	Exon	Gabra3	intron 9	ChrX@69.683779Mb	-	6.56542	5.0438
5452754	Exon	Gabra3	exon 8	ChrX@69.690554Mb	-	11.2611	3.39144
5538774	Exon	Gabra3	exon 7	ChrX@69.69685Mb	-	12.1663	2.71453
4737160	Exon	Gabra3	exon 6	ChrX@69.704936Mb	-	11.6506	3.89062
5048668	Exon	Gabra3	intron 6	ChrX@69.710429Mb	-	5.22229	4.65283
5414709	Exon	Gabra3	exon 5	ChrX@69.721565Mb	-	10.872	3.01551
5429723	Exon	Gabra3	intron 5 ?	ChrX@69.725804Mb	-	11.2986	1.68261
5457804	Exon	Gabra3	intron 5	ChrX@69.731644Mb	-	7.32202	6.50622
4725908	Exon	Gabra3	intron 5	ChrX@69.734052Mb	-	6.23238	4.11887
5033884	Exon	Gabra3	intron 5	ChrX@69.742734Mb	-	4.57632	5.14817
5310527	Exon	Gabra3	exon 4	ChrX@69.746429Mb	-	10.713	4.5525
4600913	Exon	Gabra3	exon 4	ChrX@69.746521Mb	-	11.7622	2.75299
5327295	Exon	Gabra3	exon 3	ChrX@69.756644Mb	-	11.2333	3.04554
5450697	Exon	Gabra3	exon 2	ChrX@69.785408Mb	-	11.726	2.87707
5086429	Exon	Gabra3	exon 1	ChrX@69.798038Mb	-	10.458	3.5312
4640462	Exon	Gabra3	5' UTR	ChrX@69.798156Mb	-	9.72658	5.93509
4531562	Exon	Gabra3	5' UTR	ChrX@69.798362Mb	-	5.34932	7.38327
4757765	Exon	Gabra3	5' UTR	ChrX@69.878926Mb	-	5.22948	5.11413
5130124	Exon	Gabra3	5' UTR	ChrX@69.900798Mb	-	7.93671	4.59772
5012143	Exon	Gabra3	5' UTR	ChrX@69.901152Mb	-	10.8378	1.84114
5489328	Exon	Gabra3	5' UTR	ChrX@69.901352Mb	-	8.81643	3.14417
4907991	Exon	Gabrq	putative intergenic	ChrX@70.070596Mb	+	7.45774	7.51676
4513261	Exon	Gabrq	exon 1	ChrX@70.0708Mb	+	8.55589	3.59639
4477174	Exon	Gabrq	exon 2	ChrX@70.072917Mb	+	5.34418	5.72577
5611025	Exon	Gabrq	exon 3	ChrX@70.077Mb	+	6.16595	5.26116
4697349	Exon	Gabrq	exon 4	ChrX@70.078547Mb	+	4.44292	11.0678
4561656	Exon	Gabrq	exon 4	ChrX@70.078578Mb	+	7.12659	6.09557
4897141	Exon	Gabrq	exon 5	ChrX@70.080451Mb	+	6.34348	6.92455
4356966	Exon	Gabrq	intron 5	ChrX@70.080527Mb	+	6.9793	15.7037
5248722	Exon	Gabrq	exon 6	ChrX@70.080997Mb	+	6.33601	6.00336
5384542	Exon	Gabrq	intron 6	ChrX@70.081427Mb	+	7.09167	3.57098
4326652	Exon	Gabrq	exon 7	ChrX@70.0815Mb	+	7.18005	4.68893
4349711	Exon	Gabrq	exon 8	ChrX@70.08217Mb	+	5.99279	8.21215
5304287	Exon	Gabrq	exon 9	ChrX@70.08315Mb	+	7.52439	4.34863
1421536_at	M430	Gabrq	Last c exon and prox 3' UTR	ChrX@70.083288Mb	+	6.78186	1.45196
5535617	Exon	Gabrq	exon 9	ChrX@70.083491Mb	+	7.14035	3.56272
4932630	Exon	Gabrq	exon 9	ChrX@70.08374Mb	+	6.88392	5.19452
4895888	Exon	Gabrq	3' UTR	ChrX@70.083821Mb	+	6.29857	3.6106
5174339	Exon	Gabrq	putative intergenic	ChrX@70.084848Mb	+	6.33516	7.03032
5606485	Exon	Gabrq	putative intergenic	ChrX@70.085035Mb	+	7.80767	4.31329
4406390	Exon	Gabrq	putative intergenic	ChrX@70.087733Mb	+	7.01649	6.01023
