# Supplementary material for: Complex Control of GABA(A) Receptor Subunit mRNA Expression: Variation, Covariation, and Genetic Regulation
Source: PLoS One. 2012 Apr 10;7(4):e34586. doi: 10.1371/journal.pone.0034586 (PMC3323555; doi:10.1371/journal.pone.0034586)
Supplement: Table S3 — Summary of GABA(A)R exon coexpression in the hippocampus. Expression must be greater than 10 for all probe sets and probe sets overlapping SNPs were excluded from the analysis. (XLSX) [file pone.0034586.s010.xlsx]

## Sheet: Table S3
Table S3. Summary of GABA(A)R exon coexpression in the hippocampus.
GN206 Gabra1 (N = 93)	5463308::Gabra1::proximal, mid, and distal 3' UTR	5370620::Gabra1::exon 10	5457631::Gabra1::exon 9	5570484::Gabra1::exon 6	4436163::Gabra1::exon 5	4690359::Gabra1::exon 5	4488267::Gabra1::exon 4	4334604::Gabra1::exon 3	5501953::Gabra1::exon 2	4321534::Gabra1::exon 1	5537592::Gabra1::5' UTR (exon 1)
5463308::Gabra1::proximal, mid, and distal 3' UTR	1	-0.015	0.157	0.085	0.217	-0.082	-0.003	0.156	0.026	0.13	0.325
5370620::Gabra1::exon 10	-0.08	1	0.654	0.544	0.192	0.66	0.453	0.464	0.15	0.052	0.199
5457631::Gabra1::exon 9	0.123	0.665	1	0.497	0.284	0.446	0.417	0.469	0.271	0.266	0.514
5570484::Gabra1::exon 6	0.102	0.651	0.586	1	0.656	0.578	0.675	0.697	0.438	0.355	0.476
4436163::Gabra1::exon 5	0.224	0.297	0.271	0.688	1	0.151	0.533	0.566	0.434	0.584	0.507
4690359::Gabra1::exon 5	-0.092	0.604	0.461	0.532	0.067	1	0.679	0.627	0.476	0.033	0.022
4488267::Gabra1::exon 4	0.03	0.431	0.43	0.685	0.483	0.666	1	0.728	0.751	0.349	0.273
4334604::Gabra1::exon 3	0.205	0.465	0.461	0.693	0.555	0.581	0.77	1	0.641	0.354	0.317
5501953::Gabra1::exon 2	0.078	0.169	0.337	0.464	0.418	0.476	0.801	0.733	1	0.489	0.273
4321534::Gabra1::exon 1	0.099	0.072	0.227	0.413	0.589	-0.005	0.415	0.39	0.538	1	0.478
5537592::Gabra1::5' UTR (exon 1)	0.372	0.214	0.53	0.567	0.536	0.034	0.347	0.339	0.399	0.506	1
GN206 Gabrb2 (N = 93)	4581302::Gabrb2::5' UTR	4567192::Gabrb2::5' UTR	5313104::Gabrb2::5' UTR	4721771::Gabrb2::exon 2	5421962::Gabrb2::exon 4	4627403::Gabrb2::intron 5	4472186::Gabrb2::intron 5	5453991::Gabrb2::exon 6	4578791::Gabrb2::intron 6	4757630::Gabrb2::exon 7	4444416::Gabrb2::exon 8	5486573::Gabrb2::exon 9	5285851::Gabrb2::exon 10	4809336::Gabrb2::3' UTR
4581302::Gabrb2::5' UTR	1	0.027	0.035	0.133	-0.108	0.098	0.11	-0.291	-0.199	-0.052	-0.147	0.228	0.063	-0.265
4567192::Gabrb2::5' UTR	0.021	1	0.845	0.838	0.655	0.398	-0.059	-0.061	-0.095	0.22	0.038	0.376	0.638	0.192
5313104::Gabrb2::5' UTR	0.073	0.858	1	0.768	0.726	0.315	0.014	0.046	-0.021	0.252	0.212	0.341	0.563	0.13
4721771::Gabrb2::exon 2	0.175	0.825	0.763	1	0.683	0.417	-0.11	-0.121	-0.112	0.253	0.092	0.419	0.576	0.218
5421962::Gabrb2::exon 4	-0.121	0.696	0.772	0.677	1	0.325	-0.083	0.125	0.03	0.383	0.412	0.369	0.401	0.244
4627403::Gabrb2::intron 5	0.095	0.467	0.363	0.492	0.379	1	-0.295	-0.314	0.212	-0.111	0.006	0.29	0.216	-0.098
4472186::Gabrb2::intron 5	0.133	0	0.029	-0.075	-0.111	-0.215	1	0.519	-0.165	0.526	0.338	0.151	-0.024	-0.033
5453991::Gabrb2::exon 6	-0.3	0.06	0.133	-0.068	0.26	-0.204	0.507	1	-0.111	0.692	0.554	-0.028	-0.066	0.255
4578791::Gabrb2::intron 6	-0.182	-0.103	-0.043	-0.123	-0.013	0.247	-0.159	-0.086	1	-0.266	0.049	-0.105	-0.246	-0.12
4757630::Gabrb2::exon 7	-0.103	0.381	0.373	0.36	0.54	0.074	0.497	0.731	-0.209	1	0.589	0.273	0.159	0.302
4444416::Gabrb2::exon 8	-0.105	0.128	0.248	0.08	0.392	0.03	0.348	0.522	0.058	0.61	1	0.386	0.021	0.002
5486573::Gabrb2::exon 9	0.261	0.385	0.378	0.464	0.348	0.322	0.148	-0.01	-0.158	0.242	0.306	1	0.661	-0.205
5285851::Gabrb2::exon 10	0.052	0.655	0.632	0.633	0.468	0.27	-0.013	0.018	-0.221	0.192	-0.003	0.651	1	-0.07
4809336::Gabrb2::3' UTR	-0.224	0.284	0.218	0.283	0.369	-0.021	-0.077	0.249	-0.149	0.382	0.001	-0.18	0.049	1
GN206 Gabrg2 (N = 93)	5590676::Gabrg2::3' UTR	5122677::Gabrg2::exon 10	4677792::Gabrg2::exon 8	4424516::Gabrg2::exon 7	4993994::Gabrg2::exon 6	5044585::Gabrg2::exon 6	4993339::Gabrg2::intron 6	5348216::Gabrg2::exon 5	5177166::Gabrg2::exon 4	4690496::Gabrg2::exon 3	5587429::Gabrg2::exon 2	5222594::Gabrg2::exon 1	5022677::Gabrg2::exon 1	4397444::Gabrg2::exon 1
5590676::Gabrg2::3' UTR	1	0.774	0.198	0.128	0.057	0.105	0.274	0.352	0.163	0.48	0.463	0.163	0.463	0.355
5122677::Gabrg2::exon 10	0.83	1	0.1	0.1	0.095	0.17	0.268	0.161	0.197	0.225	0.401	0.363	0.479	0.421
4677792::Gabrg2::exon 8	0.362	0.17	1	0.539	0.5	0.472	0.151	0.285	0.377	0.228	0.172	0.111	-0.037	0.066
4424516::Gabrg2::exon 7	0.199	0.071	0.51	1	0.653	0.429	0.063	0.592	0.689	0.518	0.393	0.01	0.13	0.17
4993994::Gabrg2::exon 6	0.258	0.124	0.545	0.717	1	0.673	0.149	0.462	0.772	0.276	0.342	0.307	0.056	0.282
5044585::Gabrg2::exon 6	0.346	0.272	0.551	0.526	0.746	1	0.291	0.237	0.517	0.099	0.417	0.661	0.223	0.45
4993339::Gabrg2::intron 6	0.341	0.317	0.216	0.122	0.267	0.444	1	0.135	0.265	0.216	0.361	0.275	0.37	0.229
5348216::Gabrg2::exon 5	0.365	0.112	0.339	0.63	0.556	0.451	0.253	1	0.663	0.772	0.634	0.094	0.431	0.406
5177166::Gabrg2::exon 4	0.331	0.214	0.394	0.714	0.794	0.62	0.378	0.742	1	0.524	0.603	0.337	0.266	0.37
4690496::Gabrg2::exon 3	0.419	0.184	0.27	0.559	0.376	0.299	0.252	0.843	0.638	1	0.641	-0.049	0.413	0.293
5587429::Gabrg2::exon 2	0.546	0.493	0.173	0.335	0.421	0.518	0.533	0.6	0.681	0.61	1	0.505	0.76	0.722
5222594::Gabrg2::exon 1	0.4	0.465	0.139	0.091	0.413	0.685	0.475	0.296	0.495	0.172	0.751	1	0.51	0.706
5022677::Gabrg2::exon 1	0.477	0.54	-0.005	0.128	0.126	0.304	0.411	0.392	0.369	0.398	0.804	0.667	1	0.723
4397444::Gabrg2::exon 1	0.463	0.493	0.109	0.192	0.382	0.499	0.399	0.429	0.513	0.369	0.83	0.815	0.793	1
GN206 Gabrb3 (N = 93)	5330819::Gabrb3::intron 1	4349956::Gabrb3::intron 1	4818194::Gabrb3::intron 1	4320415::Gabrb3::exon 2	5368047::Gabrb3::exon 3	5067612::Gabrb3::intron 3	5312778::Gabrb3::intron 3	5293416::Gabrb3::intron 3	5612480::Gabrb3::intron 3	4373165::Gabrb3::intron 3	5358324::Gabrb3::intron 3	4852776::Gabrb3::intron 3	4609437::Gabrb3::intron 3	5305883::Gabrb3::intron 3	5317745::Gabrb3::intron 3	4366160::Gabrb3::intron 3	4374340::Gabrb3::intron 3	5419035::Gabrb3::intron 3	4937807::Gabrb3::intron 3	4562303::Gabrb3::intron 3	4955949::Gabrb3::intron 3	4935943::Gabrb3::exon 4	4648891::Gabrb3::intron 4	4777611::Gabrb3::intron 4	4875872::Gabrb3::intron 4	4375165::Gabrb3::intron 4	4541420::Gabrb3::exon 5	5017308::Gabrb3::intron 5	4656710::Gabrb3::exon 6	5417635::Gabrb3::intron 6	4545644::Gabrb3::intron 6	4710896::Gabrb3::intron 6	5594391::Gabrb3::intron 6	5590458::Gabrb3::intron 6	5045196::Gabrb3::exon 8
5330819::Gabrb3::intron 1	1	0.218	0.207	-0.051	-0.03	-0.002	-0.382	-0.378	-0.401	-0.268	-0.265	-0.168	-0.249	-0.27	-0.099	-0.211	-0.231	-0.051	0.107	-0.164	-0.28	0.253	-0.131	-0.026	0.034	-0.018	0.048	-0.268	0.34	-0.174	-0.15	-0.317	0.101	0.263	-0.107
4349956::Gabrb3::intron 1	0.2	1	0.089	0.568	0.588	-0.333	-0.246	-0.03	0.168	-0.055	-0.337	-0.445	-0.177	-0.234	-0.107	-0.016	-0.341	-0.139	-0.188	-0.358	-0.181	0.41	-0.086	-0.213	-0.053	-0.244	0.265	-0.258	0.229	-0.113	-0.188	-0.159	-0.314	-0.118	0.056
4818194::Gabrb3::intron 1	0.124	0.036	1	-0.213	0.154	-0.009	-0.339	-0.098	-0.409	-0.284	-0.468	-0.05	0.001	-0.238	0.16	-0.284	0.06	-0.116	-0.388	-0.187	-0.084	-0.062	-0.18	-0.136	-0.35	-0.143	0.015	-0.553	-0.001	-0.167	-0.372	-0.031	-0.059	0.476	-0.588
4320415::Gabrb3::exon 2	-0.177	0.544	-0.195	1	0.69	-0.101	0.058	0.247	0.281	0.04	-0.057	-0.258	0.073	-0.094	0.108	0.126	-0.277	-0.298	-0.089	-0.142	-0.215	0.535	0.084	-0.202	0.064	-0.32	0.333	-0.136	0.086	0.148	-0.174	-0.006	-0.422	-0.419	0.317
5368047::Gabrb3::exon 3	-0.112	0.596	0.13	0.752	1	-0.125	-0.015	0.216	0.108	-0.013	-0.35	-0.235	0.146	-0.255	0.115	0.177	-0.279	-0.399	-0.47	-0.136	-0.395	0.559	0.188	-0.236	-0.021	-0.283	0.593	-0.288	0.194	0.061	-0.3	0.133	-0.52	-0.14	0.024
5067612::Gabrb3::intron 3	-0.056	-0.338	0.004	-0.009	-0.101	1	0.377	0.293	0.019	-0.015	0.231	0.321	0.218	0.468	0.365	0.056	0.008	-0.432	0.237	0.257	0.3	-0.047	0.248	0.488	0.29	0.328	-0.183	0.003	-0.154	0.226	-0.098	0.282	0.16	0.005	-0.028
5312778::Gabrb3::intron 3	-0.394	-0.251	-0.248	0.113	0.027	0.381	1	0.38	0.418	0.482	0.601	0.494	0.222	0.538	0.48	0.448	0.019	0.011	0.073	0.527	0.272	0.009	0.235	0.347	0.324	0.367	0.115	0.206	-0.071	0.62	0.398	0.564	-0.049	-0.116	0.282
5293416::Gabrb3::intron 3	-0.368	-0.005	-0.022	0.253	0.192	0.348	0.36	1	0.35	0.236	0.207	0.196	0.461	0.245	0.13	0.237	0.224	-0.103	0.221	0.151	0.306	0.182	0.234	0.087	-0.006	0.159	0.131	0.153	0.023	0.266	-0.034	0.201	-0.021	-0.186	0.183
5612480::Gabrb3::intron 3	-0.407	0.169	-0.421	0.331	0.09	0.022	0.399	0.299	1	0.412	0.376	0.16	0.091	0.261	0.079	0.31	-0.001	-0.045	0.047	0.23	0.281	0.042	-0.136	-0.036	-0.06	0.062	-0.06	0.143	-0.127	0.205	0.181	0.125	-0.155	-0.328	0.403
4373165::Gabrb3::intron 3	-0.283	-0.083	-0.26	-0.006	-0.055	0.007	0.508	0.154	0.426	1	0.389	0.353	0.219	0.316	0.24	0.486	0.194	0.18	0.095	0.467	0.137	0.114	-0.007	0.206	0.145	0.332	0.169	0.257	0.066	0.456	0.526	0.367	0.037	-0.077	0.287
5358324::Gabrb3::intron 3	-0.281	-0.394	-0.433	-0.092	-0.369	0.254	0.574	0.183	0.393	0.406	1	0.47	0.103	0.425	0.305	0.343	0.15	0.227	0.355	0.365	0.395	-0.151	0.123	0.341	0.234	0.325	-0.15	0.224	-0.057	0.43	0.608	0.263	0.261	-0.01	0.357
4852776::Gabrb3::intron 3	-0.215	-0.489	0.004	-0.251	-0.267	0.327	0.489	0.186	0.159	0.407	0.498	1	0.337	0.513	0.341	0.398	0.335	0.132	0.182	0.412	0.253	-0.2	-0.025	0.43	0.31	0.454	-0.1	0.165	-0.1	0.424	0.352	0.339	0.268	0.149	0.058
4609437::Gabrb3::intron 3	-0.251	-0.17	0.081	0.12	0.152	0.22	0.191	0.395	0.09	0.139	0.094	0.344	1	0.273	0.284	0.265	0.432	-0.095	0.191	0.169	0.135	0.01	0.103	0.205	0.141	0.225	0.029	0.253	-0.228	0.319	0.123	0.372	0.067	-0.089	0.072
5305883::Gabrb3::intron 3	-0.211	-0.201	-0.203	-0.02	-0.211	0.413	0.488	0.195	0.3	0.405	0.415	0.532	0.313	1	0.346	0.294	0.207	-0.029	0.38	0.492	0.41	-0.08	0.188	0.555	0.49	0.554	-0.127	0.37	-0.178	0.385	0.404	0.388	0.24	-0.207	0.233
5317745::Gabrb3::intron 3	-0.137	-0.091	0.247	0.183	0.161	0.455	0.448	0.169	0.122	0.238	0.294	0.398	0.262	0.438	1	0.133	0.018	-0.106	-0.143	0.426	0.198	-0.097	-0.05	0.376	0.189	0.287	0.041	-0.231	-0.188	0.538	0.266	0.525	0.066	0.009	-0.136
4366160::Gabrb3::intron 3	-0.25	-0.058	-0.217	0.104	0.11	0.027	0.515	0.234	0.364	0.474	0.34	0.437	0.246	0.305	0.163	1	-0.097	-0.024	0.067	0.374	0.152	0.27	0.358	0.366	0.367	0.502	0.397	0.312	0.229	0.45	0.424	0.456	0.017	0.049	0.348
4374340::Gabrb3::intron 3	-0.178	-0.433	0.007	-0.338	-0.403	0.077	-0.033	0.166	-0.054	0.114	0.227	0.384	0.446	0.252	-0.037	-0.109	1	0.342	0.327	0.049	0.244	-0.4	-0.267	-0.01	-0.086	-0.023	-0.375	0.238	-0.269	0.024	0.154	0.017	0.38	0.049	-0.181
5419035::Gabrb3::intron 3	0.019	-0.17	-0.081	-0.281	-0.399	-0.389	-0.028	-0.174	-0.025	0.105	0.201	0.11	-0.121	0.025	-0.109	-0.108	0.349	1	0.267	0.036	0.093	-0.302	-0.44	-0.123	-0.084	-0.063	-0.246	0.236	-0.079	-0.16	0.446	-0.187	0.398	0.29	0.04
4937807::Gabrb3::intron 3	0.192	-0.205	-0.419	-0.172	-0.488	0.231	0.033	0.176	0.088	0.085	0.38	0.192	0.192	0.406	-0.065	0.004	0.433	0.242	1	0.188	0.312	-0.002	0.017	0.309	0.288	0.308	-0.279	0.414	-0.046	0.085	0.37	-0.105	0.5	0.056	0.344
4562303::Gabrb3::intron 3	-0.154	-0.327	-0.167	-0.116	-0.118	0.233	0.521	0.21	0.325	0.543	0.427	0.487	0.213	0.51	0.435	0.438	0.134	0.017	0.245	1	0.17	0.064	0.106	0.388	0.364	0.489	0.077	0.156	0.036	0.479	0.459	0.479	-0.009	-0.013	0.254
4955949::Gabrb3::intron 3	-0.181	-0.127	-0.104	-0.165	-0.323	0.275	0.241	0.293	0.316	0.14	0.35	0.225	0.132	0.383	0.26	0.153	0.251	0.008	0.377	0.229	1	-0.332	-0.02	0.312	-0.033	0.397	-0.374	0.172	-0.278	0.101	0.224	0.222	0.259	-0.067	-0.017
4935943::Gabrb3::exon 4	0.209	0.451	-0.056	0.553	0.635	-0.02	0.061	0.159	0.008	0.024	-0.166	-0.183	0.026	-0.061	0.062	0.2	-0.422	-0.33	-0.037	0.091	-0.283	1	0.359	0.001	0.17	-0.012	0.724	0.048	0.612	0.123	-0.074	0.117	-0.329	-0.088	0.502
4648891::Gabrb3::intron 4	-0.139	-0.029	-0.1	0.153	0.31	0.246	0.244	0.2	-0.148	0.054	0.062	0.001	0.153	0.125	0.028	0.369	-0.257	-0.556	-0.041	0.13	-0.071	0.423	1	0.264	0.348	0.322	0.46	0.224	0.273	0.262	0.072	0.315	-0.105	-0.154	0.237
4777611::Gabrb3::intron 4	-0.007	-0.196	-0.107	-0.18	-0.213	0.445	0.301	0.124	0.015	0.286	0.371	0.515	0.191	0.549	0.437	0.374	0.153	-0.164	0.366	0.389	0.328	0.06	0.257	1	0.532	0.537	0.054	0.277	0.047	0.351	0.317	0.447	0.232	0.177	0.15
4875872::Gabrb3::intron 4	0.06	-0.019	-0.299	0.121	0.079	0.21	0.23	-0.019	-0.003	0.18	0.145	0.265	0.12	0.48	0.187	0.31	0.002	-0.124	0.347	0.332	-0.011	0.327	0.364	0.556	1	0.526	0.171	0.374	0.143	0.391	0.329	0.38	0.134	-0.101	0.28
4375165::Gabrb3::intron 4	-0.008	-0.207	-0.104	-0.282	-0.245	0.275	0.365	0.197	0.135	0.381	0.304	0.451	0.163	0.588	0.34	0.503	0.035	-0.11	0.331	0.556	0.459	-0.025	0.3	0.553	0.491	1	0.086	0.3	0.064	0.465	0.426	0.467	0.334	0.077	0.027
4541420::Gabrb3::exon 5	0.003	0.294	0.054	0.352	0.629	-0.141	0.161	0.131	-0.059	0.167	-0.145	-0.011	0.042	-0.084	0.171	0.362	-0.397	-0.281	-0.298	0.145	-0.334	0.77	0.517	0.094	0.27	0.095	1	0.064	0.648	0.281	0.07	0.305	-0.259	-0.009	0.339
5017308::Gabrb3::intron 5	-0.255	-0.219	-0.538	-0.107	-0.245	0.004	0.169	0.152	0.217	0.372	0.317	0.224	0.199	0.359	-0.222	0.32	0.353	0.199	0.518	0.287	0.191	0.061	0.176	0.294	0.399	0.297	0.035	1	0.073	0.089	0.374	0.21	0.273	-0.142	0.471
4656710::Gabrb3::exon 6	0.357	0.201	0.002	-0.003	0.149	-0.124	-0.029	-0.065	-0.202	0.006	-0.068	-0.062	-0.268	-0.152	-0.125	0.16	-0.218	-0.143	-0.01	0.078	-0.258	0.637	0.328	0.153	0.275	0.052	0.639	0.067	1	0.147	0.131	0.068	0.019	0.083	0.406
5417635::Gabrb3::intron 6	-0.268	-0.133	-0.129	0.184	0.117	0.208	0.582	0.298	0.226	0.435	0.436	0.468	0.297	0.389	0.525	0.522	0.018	-0.216	0.057	0.473	0.109	0.233	0.377	0.392	0.358	0.459	0.419	0.119	0.188	1	0.453	0.599	0.062	-0.086	0.252
4545644::Gabrb3::intron 6	-0.1	-0.216	-0.335	-0.233	-0.327	-0.131	0.346	-0.043	0.218	0.476	0.605	0.389	0.117	0.434	0.204	0.402	0.235	0.434	0.4	0.425	0.178	-0.116	0.023	0.357	0.321	0.415	0.034	0.441	0.108	0.433	1	0.31	0.425	0.09	0.425
4710896::Gabrb3::intron 6	-0.386	-0.177	0.075	0.029	0.152	0.242	0.531	0.214	0.143	0.378	0.241	0.396	0.289	0.337	0.527	0.492	0.001	-0.191	-0.102	0.457	0.208	0.168	0.354	0.433	0.304	0.459	0.381	0.203	0.143	0.627	0.299	1	-0.11	-0.056	0.167
5594391::Gabrb3::intron 6	0.131	-0.329	-0.142	-0.445	-0.543	0.127	-0.034	-0.058	-0.099	0.037	0.284	0.25	-0.005	0.259	0.043	0.02	0.418	0.394	0.481	0.019	0.206	-0.357	-0.118	0.236	0.141	0.336	-0.285	0.277	0.038	0.055	0.474	-0.054	1	0.316	-0.067
5590458::Gabrb3::intron 6	0.314	-0.154	0.484	-0.483	-0.28	-0.04	-0.171	-0.181	-0.313	-0.143	-0.034	0.156	-0.08	-0.199	-0.007	0.047	0.084	0.324	0.035	-0.056	-0.111	-0.194	-0.211	0.132	-0.145	0.097	-0.12	-0.198	0.028	-0.124	0.088	-0.085	0.338	1	-0.33
5045196::Gabrb3::exon 8	-0.158	0.055	-0.561	0.326	0.079	0.034	0.288	0.197	0.465	0.34	0.319	0.135	0.054	0.257	-0.065	0.404	-0.038	-0.043	0.351	0.336	0.043	0.501	0.237	0.197	0.436	0.101	0.306	0.589	0.396	0.32	0.383	0.253	-0.056	-0.42	1
