# Supplementary material for: Complex Control of GABA(A) Receptor Subunit mRNA Expression: Variation, Covariation, and Genetic Regulation
Source: PLoS One. 2012 Apr 10;7(4):e34586. doi: 10.1371/journal.pone.0034586 (PMC3323555; doi:10.1371/journal.pone.0034586)
Supplement: Table S4 — Probe set correlations in the hippocampus. (XLSX) [file pone.0034586.s011.xlsx]

## Sheet: Table S4
Table S4. Probe set correlations in the hippocampus.
GN110 Hippocampus M430 Pearson \ Spearman r (N = 71)	Gabrd::Last c exon and prox 3' UTR	Gabrg1::Mid dist 3' UTR	Gabra2_PC1(Last c exon to far dist 3' UTR)	Gabra4::dist 3' UTR	Gabra4::Last c exon and prox 3' UTR	Gabrb1::Last c exon and prox 3' UTR	Gabrb1::Far dist 3' UTR	Gabra5::dist 3' UTR	Gabrb3::Last two exons and prox 3' UTR	(PC1)1421190_at::Gabrb3::Far 3' UTR	(PC1)1435021_at::Gabrb3::Far 3' UTR	Gabrp::prox 3' UTR	Gabrg2::Mid dist 3' UTR	Gabrg2::Last two c exons and prox 3' UTR	(PC1)Gabra1::Far dist 3' UTR	(PC1)Gabra1::dist 3' UTR	Gabra1(AVG)::Last c exon to mid 3' UTR	Gabrb2_PC1c(mid to distal 3' UTR)	(PC1)Gabrb2:Last c exon and prox 3' UTR	Gabrb2::Far dist 3' UTR	Gabra3::dist 3' UTR
Gabrd::Last c exon and prox 3' UTR	1	-0.162	-0.241	-0.085	-0.027	-0.388	0.035	-0.207	-0.138	-0.164	0.096	-0.121	0.202	0.044	0.367	0.337	0.228	0.373	0.061	-0.135	0.193
Gabrg1::Mid dist 3' UTR	-0.111	1	-0.014	0.513	-0.174	0.136	0.316	0.051	-0.262	0.078	0.053	-0.391	0.407	-0.242	0.352	0.137	-0.03	0.035	-0.279	0.264	0.178
Gabra2_PC1(Last c exon to far dist 3' UTR)	-0.123	0	1	0.139	0.173	0.492	0.144	0.135	0.342	0.282	0.175	-0.207	-0.167	0.113	0.045	-0.033	-0.027	0.006	0.15	0.292	0.053
Gabra4::dist 3' UTR	-0.091	0.503	0.083	1	0.092	0.233	0.379	0.513	-0.054	0.184	0.443	-0.377	0.532	0.07	0.424	0.237	0.098	0.038	-0.163	0.359	0.131
Gabra4::Last c exon and prox 3' UTR	-0.02	-0.186	0.104	0.166	1	0.337	0.009	0.193	0.028	-0.056	0.099	-0.098	0.025	-0.161	0.079	0.146	-0.154	0.411	0.315	-0.001	0.094
Gabrb1::Last c exon and prox 3' UTR	-0.502	0.132	0.432	0.233	0.336	1	0.235	0.345	-0.029	0.036	0.371	-0.268	-0.121	-0.253	0.161	-0.072	-0.329	-0.03	-0.102	0.439	0.199
Gabrb1::Far dist 3' UTR	-0.054	0.288	0.221	0.368	-0.027	0.296	1	0.287	-0.159	-0.025	0.34	-0.242	0.346	0.056	0.419	0.196	0.122	0.096	-0.148	0.419	0.198
Gabra5::dist 3' UTR	-0.242	0.034	0.012	0.491	0.238	0.345	0.232	1	-0.264	-0.202	0.482	0.009	0.268	-0.014	0.192	0.243	0.011	0.021	-0.23	0.167	-0.091
Gabrb3::Last two exons and prox 3' UTR	-0.149	-0.255	0.294	-0.069	0.011	-0.025	-0.058	-0.259	1	0.768	-0.046	-0.11	-0.196	0.455	-0.189	-0.142	0.237	-0.072	0.443	-0.052	-0.195
(PC1)1421190_at::Gabrb3::Far 3' UTR	-0.117	0.04	0.24	0.112	0.003	0.004	-0.045	-0.219	0.75	1	0.063	-0.23	0.002	0.163	-0.026	-0.112	0.062	-0.043	0.082	0.04	-0.172
(PC1)1435021_at::Gabrb3::Far 3' UTR	0.026	0.052	0.126	0.432	0.123	0.363	0.349	0.529	-0.041	0.027	1	-0.428	0.072	-0.03	0.658	0.207	-0.012	-0.011	-0.355	0.245	0.152
Gabrp::prox 3' UTR	-0.106	-0.382	-0.154	-0.332	-0.1	-0.241	-0.228	0.006	-0.093	-0.195	-0.444	1	-0.275	-0.03	-0.512	-0.316	-0.23	-0.131	0.045	-0.087	-0.251
Gabrg2::Mid dist 3' UTR	0.219	0.39	-0.143	0.494	0.061	-0.123	0.352	0.237	-0.142	-0.039	0.079	-0.248	1	0.152	0.414	0.728	0.598	0.557	0.066	0.164	0.262
Gabrg2::Last two c exons and prox 3' UTR	-0.034	-0.219	0.021	0.012	-0.156	-0.184	0.153	-0.002	0.499	0.064	0.034	-0.051	0.159	1	-0.057	0.044	0.595	-0.057	0.512	0.195	0.021
(PC1)Gabra1::Far dist 3' UTR	0.383	0.343	0.085	0.359	0.101	0.136	0.397	0.213	-0.173	-0.064	0.67	-0.533	0.419	-0.037	1	0.58	0.284	0.334	-0.28	0.27	0.387
(PC1)Gabra1::dist 3' UTR	0.382	0.105	-0.064	0.156	0.181	-0.103	0.161	0.224	-0.165	-0.174	0.216	-0.286	0.692	0.019	0.606	1	0.72	0.777	0.101	-0.058	0.262
Gabra1(AVG)::Last c exon to mid 3' UTR	0.261	0.014	-0.063	0.042	-0.156	-0.348	0.171	-0.039	0.274	0.005	0.004	-0.238	0.617	0.622	0.317	0.683	1	0.468	0.368	-0.039	0.136
Gabrb2_PC1c(mid to distal 3' UTR)	0.407	-0.056	0.016	-0.013	0.46	-0.013	0.043	0.002	-0.087	-0.091	-0.01	-0.098	0.517	-0.075	0.36	0.764	0.427	1	0.303	-0.011	0.133
(PC1)Gabrb2:Last c exon and prox 3' UTR	0.018	-0.285	0.216	-0.067	0.322	-0.015	-0.117	-0.224	0.511	0.099	-0.31	-0.007	0.092	0.524	-0.234	0.078	0.379	0.284	1	0.058	0.091
Gabrb2::Far dist 3' UTR	-0.222	0.242	0.264	0.357	-0.031	0.498	0.4	0.232	0.031	0.024	0.342	-0.114	0.189	0.32	0.301	-0.038	0.055	-0.002	0.094	1	0.4
Gabra3::dist 3' UTR	0.194	0.188	0.066	0.108	0.05	0.195	0.204	-0.12	-0.187	-0.217	0.162	-0.231	0.225	0.037	0.398	0.265	0.158	0.149	0.097	0.341	1
