# Supplementary material for: Complex Control of GABA(A) Receptor Subunit mRNA Expression: Variation, Covariation, and Genetic Regulation
Source: PLoS One. 2012 Apr 10;7(4):e34586. doi: 10.1371/journal.pone.0034586 (PMC3323555; doi:10.1371/journal.pone.0034586)
Supplement: Table S7 — Summary of across species correlations between GABA(A)R subunits and Gucy1a3 and Gucy1b3. (XLSX) [file pone.0034586.s014.xlsx]

## Sheet: Table S7
Table S7. Summary of across species correlations between GABA(A)R subunits and Gucy1a3 and Gucy1b3.
GN110 BXD Strains Hippocampus M30 (N = 71)	11434141_at: Gucy1a3 on Chr 3 @ 81.896659 Mb::distal 3' UTR	31420533_at: Gucy1a3 on Chr 3 @ 81.898554 Mb::Last 3 exons and prox 3' UTR	51420871_at: Gucy1b3 on Chr 3 @ 81.836888 Mb:Exons 12,13, and 3' UTR			GN289 Meyers Normal Human Brain Illumina (N = 187)	ILMN_6220465: GUCY1A3 on Chr 4 @ 156.651237 Mb::Last coding exon	ILMN_6130279: GUCY1B3 on Chr 4 @ 156.727601 Mb::Proximal 3' UTR
1449980_a_at::Gabrd::Chr4@154.759321Mb::Last c exon and prox 3' UTR	0.285	0.158	-0.036			ILMN_730731: GABRA1 on Chr 5 @ 161.326301 Mb:mid distal 3' UTR	0.318	0.706
1460408_at::Gabrg1::Chr5@71.143111Mb::Mid dist 3' UTR	0.443	-0.056	-0.253			ILMN_4670706: GABRA2 on Chr 4 @ 46.251831 Mb:mid 3' UTR	0.575	0.255
1455444_at::Gabra2::Chr5@71.349699Mb::Far dist 3' UTR	0.091	0.071	-0.013			ILMN_770064: GABRA3 on Chr X @ 151.33669 Mb:	0.506	-0.078
1443865_at::Gabra2::Chr5@71.350451Mb::Mid dist 3' UTR	0.094	0.178	0.157			ILMN_4560398: GABRA4 on Chr 4 @ 46.924371 Mb:	0.065	0.111
1421738_at::Gabra2::Chr5@71.352858Mb::Last c exon and prox 3' UTR	-0.028	0.103	0.078			ILMN_4050086: GABRA5 on Chr 15 @ 27.193382 Mb:	0.504	0.851
1433707_at::Gabra4::Chr5@71.961153Mb::dist 3' UTR	0.295	0.003	-0.168			ILMN_770273: GABRA6 on Chr 5 @ 161.128628 Mb:	-0.25	-0.085
1429330_at::Gabra4::Chr5@71.96263Mb::Last c exon and prox 3' UTR	-0.134	-0.061	-0.22			ILMN_1850008: GABRB1 on Chr 4 @ 47.428392 Mb:Distal 3' UTR	-0.039	-0.424
1419719_at::Gabrb1::Chr5@72.527918Mb::Last c exon and prox 3' UTR	-0.04	-0.16	-0.203			ILMN_1410242: GABRB2 on Chr 5 @ 160.720922 Mb:Proximal 3' UTR	-0.001	0.12
1435095_at::Gabrb1::Chr5@72.539738Mb::Far dist 3' UTR	0.162	0.004	-0.036			ILMN_630040: GABRB2 on Chr 5 @ 160.753399 Mb:Second to last coding exon	-0.09	-0.145
1433602_at::Gabra5::Chr7@64.663077Mb::dist 3' UTR	-0.159	-0.113	-0.175			ILMN_50086: GABRB3 on Chr 15 @ 105.129151 Mb:First coding exon	-0.134	-0.284
1421189_at::Gabrb3::Chr7@65.071725Mb::Last two exons and prox 3' UTR	-0.128	0.314	0.565			ILMN_4730020: GABRB3 on Chr 15 @ 26.791606 Mb:Proximal to mid 3' UTR	0.549	0.048
(PC1)1421190_at::Gabrb3::Chr7@65.08217Mb::Far 3' UTR	-0.058	0.008	0.188			ILMN_4560133: GABRB3 on Chr 15 @ 25.90621 Mb:5' UTR	0.178	-0.018
(PC1)1435021_at::Gabrb3::Chr7@65.083577Mb::Far 3' UTR	0.194	0.102	-0.055			ILMN_5340168: GABRD on Chr 1 @ 1.961927 Mb:	-0.056	0.241
1424647_at::Gabrp::Chr11@33.45206Mb::prox 3' UTR	-0.487	-0.175	-0.049			ILMN_5910113: GABRE on Chr X @ 48.035965 Mb:	-0.037	-0.363
1437147_at::Gabrg2::Chr11@41.724032Mb::Mid dist 3' UTR	0.403	0.027	0			ILMN_1780500: GABRE on Chr X @ 151.122354 Mb:	-0.04	-0.352
1418177_at::Gabrg2::Chr11@41.725716Mb::Last two c exons and prox 3' UTR	0.083	0.416	0.818			ILMN_6220215: GABRG1 on Chr 4 @ 46.042318 Mb:	-0.054	-0.106
(PC1)1455766_at::Gabra1::Chr11@41.944474Mb::Far dist 3' UTR	0.556	0.236	-0.124			ILMN_5390397: GABRG2 on Chr 5 @ 161.580316 Mb:Last coding exon	0.358	0.904
(PC1)1436889_at::Gabra1::Chr11@41.945172Mb::dist 3' UTR	0.395	0.244	-0.041			ILMN_3290242: GABRG2 on Chr 5 @ 161.581851 Mb:mid to distal 3' UTR	0.348	0.78
(PC1)1421281_at::Gabra1::Chr11@41.946133Mb::Mid prox 3' UTR	0.425	0.463	0.415			ILMN_4120026: GABRG3 on Chr 15 @ 27.77806 Mb:	-0.064	0.179
(PC1)1421280_at::Gabra1::Chr11@41.946779Mb::Last c exon and prox 3' UTR	0.33	0.507	0.674			ILMN_110132: GABRP on Chr 5 @ 170.240518 Mb:	-0.054	-0.191
(PC1)1450319_at::Gabrb2::Chr11@42.440142Mb::Last c exon and prox 3' UTR	0.066	0.365	0.445			ILMN_6520601: GABRQ on Chr X @ 151.821572 Mb:	-0.051	-0.188
(PC1)1429685_at::Gabrb2::Chr11@42.443637Mb::dist 3' UTR	0.291	0.209	0.024			ILMN_2810441: GABRR1 on Chr 6 @ 89.88817 Mb:	-0.144	-0.379
(PC1)1428205_x_at::Gabrb2::Chr11@42.444613Mb::dist 3' UTR	0.17	0.14	-0.162			ILMN_6380358: GABRR2 on Chr 6 @ 89.967531 Mb:	-0.03	-0.223
(PC1)1428204_at::Gabrb2::Chr11@42.444613Mb::dist 3' UTR	0.193	0.125	-0.214
1428203_at::Gabrb2::Chr11@42.445575Mb::Far dist 3' UTR	0.348	0.104	0.176
1436957_at::Gabra3::ChrX@69.679957Mb::dist 3' UTR	0.476	0.12	0
GN143 LXS Strains Hippocampus Illumina (N = 79)	ILM4070037: Gucy1a3 on Chr 3 @ 81.898141 Mb 3' UTR	ILM2640735: Gucy1a3 on Chr 3 @ 81.898259 Mb 3' UTR	ILM100840093: Gucy1a3 on Chr 3 @ 81.911257 Mb intron 6	ILM2970020: Gucy1b3 on Chr 3 @ 81.836344 Mb 3' UTR		GN314 Liang Normal Human Brain M430 RMA (N = 71)	221942_s_at: GUCY1A3 on Chr 4 @ 156.857818 Mb::Last coding exons and prox 3' UTR	229530_at: GUCY1A3 on Chr 4 @ 156.873364 Mb::Mid 3' UTR	239580_at: GUCY1A3 on Chr 4 @ 156.875444 Mb::Distal 3' UTR	203817_at: GUCY1B3 on Chr 4 @ 156.899663 Mb::Distal 3' UTR	211555_s_at: GUCY1B3 on Chr 4 @ 156.899691 Mb::Last coding exons and 3' UTR
ILM130372: Gabra1 on Chr 11 @ 41.945138 Mb distal 3' UTR	0.094	0.171	-0.396	0.384		206678_at: GABRA1 on Chr 5 @ 161.206982 Mb last two exons and proximal 3' UTR	0.631	0.455	0.467	0.218	0.447
ILM106770524: Gabra2 on Chr 5 @ 71.350211 Mb far distal 3' UTR	-0.044	-0.121	-0.436	0.397		244118_at: GABRA1 on Chr 5 @ 161.258256 Mb mid distal 3' UTR	0.26	0.572	-0.171	0.646	0.196
ILM3290167: Gabra2 on Chr 5 @ 71.352604 Mb mid 3' UTR	0.547	0.185	-0.064	0.136		207014_at: GABRA2 on Chr 4 @ 45.946462 Mb mid 3' UTR	0.176	0.437	-0.259	0.614	0.187
ILM4810142: Gabra3 on Chr X @ 69.679404 Mb 3' UTR	0.351	0.071	0.133	0.005		1554308_s_at: GABRA2 on Chr 4 @ 45.957547 Mb 3' UTR of short form message	0.073	0.199	-0.177	0.501	-0.013
ILM6290465: Gabra4 on Chr 5 @ 71.962909 Mb last exon and proximal 3' UTR	0.351	0.336	-0.013	0.006		207210_at: GABRA3 on Chr X @ 151.087279 Mb last two exons	0.597	0.326	0.596	0.084	0.439
ILM5570215: Gabra5 on Chr 7 @ 64.663305 Mb 3' UTR	0.34	0.222	0.062	-0.105		233437_at: GABRA4 on Chr 4 @ 46.617918 Mb mid distal 3' UTR	0.674	0.309	0.441	0.338	0.404
ILM4120520: Gabra6 on Chr 11 @ 42.120262 Mb 3' UTR	0.329	0.26	0.313	-0.211		208463_at: GABRA4 on Chr 4 @ 46.624998 Mb last exon	0.57	0.538	0.291	0.499	0.066
ILM102230497: Gabrb1 on Chr 5 @ 72.43899 Mb intron 3	-0.484	-0.24	0.076	-0.253		206456_at: GABRA5 on Chr 15 @ 24.66315 Mb mid 3' UTR	0.238	0.284	-0.026	0.542	-0.25
ILM6760193: Gabrb1 on Chr 5 @ 72.528153 Mb 3' UTR	-0.189	-0.194	0	0.333		215531_s_at: GABRA5 on Chr 15 @ 24.66337 Mb coding exons 2 and 3	-0.073	0.264	-0.462	0.39	-0.227
ILM100780086: Gabrb2 on Chr 11 @ 42.344948 Mbdistal 3' UTR of short isoform	0.421	0.3	0.181	-0.022		217280_x_at: GABRA5 on Chr 15 @ 24.66417 Mb 5' UTR and exon 1	0.102	-0.093	0.28	-0.111	-0.039
ILM870059: Gabrb2 on Chr 11 @ 42.442148 Mb Mid 3' UTR	0.222	0.204	0.087	0.099		207182_at: GABRA6 on Chr 5 @ 161.045547 Mb last exons and proximal 3' UTR	0.015	0.255	-0.13	0.253	-0.205
ILM3830537: Gabrb2 on Chr 11 @ 42.445887 Mb distal 3' UTR	-0.469	-0.211	0.049	-0.203		207010_at: GABRB1 on Chr 4 @ 46.728335 Mb	0.628	0.004	0.731	-0.221	0.374
ILM105420162: Gabrb3 on Chr 7 @ 64.845905 Mb 5' UTR	0.293	0.23	-0.067	0.071		242344_at: GABRB2 on Chr 5 @ 160.648089 Mb distal 3' UTR	0.372	0.119	0.502	-0.069	0.485
ILM4150164: Gabrb3 on Chr 7 @ 65.081707 Mb mid 3' UTR	0.11	0.11	-0.08	0.208		1557122_s_at: GABRB2 on Chr 5 @ 160.648834 Mb distal 3' UTR	0.215	-0.069	0.61	-0.482	0.482
ILM105080440: Gabrb3 on Chr 7 @ 65.083936 Mb distal 3' UTR	-0.091	0.063	-0.252	0.221		207352_s_at: GABRB2 on Chr 5 @ 160.653448 Mb Last exon and proximal 3' UTR	0.267	-0.237	0.478	-0.344	0.337
ILM7000100: Gabrd on Chr 4 @ 154.759534 Mb exon 9	0.153	0.107	0.173	0.297		227690_at: GABRB3 on Chr 15 @ 24.339791 Mb Distal 3' UTR	0.06	0.379	-0.499	0.835	-0.379
ILM4780020: Gabre on Chr X @ 69.503461 Mb exon 8	0.375	0.254	0.024	-0.041		227830_at: GABRB3 on Chr 15 @ 24.339791 Mb Mid to distal 3' UTR	0.091	0.239	-0.318	0.642	-0.413
ILM670100: Gabrg1 on Chr 5 @ 71.142428 Mb 3' UTR	-0.043	-0.002	-0.061	-0.171		229724_at: GABRB3 on Chr 15 @ 24.342272 Mb Proximal 3' UTR	0.726	0.25	0.665	0.031	0.222
ILM100840195: Gabrg1 on Chr 5 @ 71.142429 Mb 3' UTR	0.299	0.262	0.047	-0.019		205850_s_at: GABRB3 on Chr 15 @ 24.343872 Mb Last coding exon	0.165	0.197	-0.069	0.396	-0.301
ILM103390670: Gabrg1 on Chr 5 @ 71.164713 Mb intron 9 (from AK039068)	0.363	0.389	0.076	-0.059		1569689_s_at: GABRB3 on Chr 15 @ 24.411538 Mb Alternate 3' UTR of a shorter isoform	0.173	0.214	-0.015	0.227	-0.181
ILM100450129: Gabrg2 on Chr 11 @ 41.724923 Mb mid 3' UTR	0.184	-0.038	-0.357	0.458		208457_at: GABRD on Chr 1 @ 1.940722 Mb	0.177	0.392	-0.101	0.45	0.008
ILM6550037: Gabrg2 on Chr 11 @ 41.72571 Mb proximal 3' UTR	0.307	0.135	-0.497	0.74		230255_at: GABRD on Chr 1 @ 1.951535 Mb	0.218	0.347	0.152	-0.042	0.313
ILM6130279: Gabrg2 on Chr 11 @ 41.725836 Mb exon 9 (3' end of last coding exon)	-0.155	-0.209	-0.049	0.255		204537_s_at: GABRE on Chr X @ 150.872251 Mb	0.211	0.176	0.199	0.105	0.267
ILM4210204: Gabrg2 on Chr 11 @ 41.728402 Mb intron 9	0.635	0.071	-0.021	0.223		241805_at: GABRG1 on Chr 4 @ 45.732702 Mb	-0.539	-0.218	-0.437	-0.028	-0.053
ILM2350402: Gabrg2 on Chr 11 @ 41.7297 Mb intron 9	0.517	0.225	0.017	0.098		1552943_at: GABRG1 on Chr 4 @ 45.737001 Mb	-0.047	0.204	-0.331	0.346	-0.164
ILM101940040: Gabrg2 on Chr 11 @ 41.732899 Mb intron 8	0.321	0.358	0.077	0.149		1568612_at: GABRG2 on Chr 5 @ 161.427123 Mb Distal 3' UTR	0.291	0.607	-0.271	0.85	-0.093
ILM6650041: Gabrg3 on Chr 7 @ 63.979824 Mb exon 10	0.227	0.269	-0.032	-0.065		206849_at: GABRG2 on Chr 5 @ 161.427363 Mb Last two coding exons and proximal 3' UTR	0.464	0.48	0.204	0.437	0.273
ILM104920364: Gabrg3 on Chr 7 @ 64.578489 Mb intron 4	0.435	0.378	0.325	-0.097		1555517_at: GABRG3 on Chr 15 @ 24.799285 Mb	-0.019	0.282	-0.404	0.423	-0.173
ILM6650102: Gabrp on Chr 11 @ 33.451152 Mb 3' UTR	0.294	0.432	0.025	0.036		216895_at: GABRG3 on Chr 15 @ 24.799412 Mb	-0.025	0.015	0.083	-0.03	-0.112
ILM1940091: Gabrp on Chr 11 @ 33.45432 Mb exon 9	0.13	0.193	0.368	-0.412		205044_at: GABRP on Chr 5 @ 170.143342 Mb	0.05	-0.107	0.18	-0.254	0.011
ILM6450685: Gabrq on Chr X @ 70.0838 Mb 3' UTR	0.358	0.311	-0.018	0.032		220886_at: GABRQ on Chr X @ 151.557292 Mb	0.031	-0.244	0.288	-0.237	0.067
ILM105910093: Gabrq on Chr X @ 70.085185 Mb putative intergenic	0.256	0.264	0.196	-0.14		238123_at: GABRQ on Chr X @ 151.575858 Mb	-0.234	0.009	-0.2	0.16	-0.377
ILM2900497: Gabrr1 on Chr 4 @ 33.250083 Mb 3' UTR	0.342	0.2	0.094	-0.04		206525_at: GABRR1 on Chr 6 @ 89.94469 Mb	-0.064	-0.011	-0.101	0.081	-0.144
ILM4560739: Gabrr2 on Chr 4 @ 33.182717 Mb 3' UTR	0.361	0.366	0.129	-0.035		208217_at: GABRR2 on Chr 6 @ 90.023957 Mb	0.232	-0.113	0.445	-0.422	0.087
ILM105220528: Gabrr3 on Chr 16 @ 59.461268 Mb exon 10	0.288	0.281	0.174	-0.091		234410_at: GABRR3 on Chr 3 @ 99.188216 Mb	0.135	0.173	-0.228	0.277	-0.192
GN268 Heterogeneous Stock Mice Hippocampus Illumina (N = 464)	ILM100840093: Gucy1a3 on Chr 3 @ 81.911257 Mb intron 6	ILM2970020: Gucy1b3 on Chr 3 @ 81.836344 Mb 3' UTR				GN326 Harvard Brain Tissue Resource Normal Cerebellum Agilent (N = 132)	10023811664: GUCY1A3 on Chr 4 @ 156.653501 Mb::Proximal 3' UTR	10023822152: GUCY1B3 on Chr 4 @ 156.728783 Mb::Proximal 3' UTR
ILM130372: Gabra1 on Chr 11 @ 41.945138 Mb: distal 3' UTR	0.294	0.524				10023819785: GABRA1 on Chr 5 @ 161.326965 Mb	0.151	0.709
ILM106770524: Gabra2 on Chr 5 @ 71.350211 Mb: far distal 3' UTR	0.172	0.263				10023814353: GABRA2 on Chr 4 @ 46.25158 Mb	0.072	0.463
ILM3290167: Gabra2 on Chr 5 @ 71.352604 Mb: mid 3' UTR	-0.129	-0.014				10025906372: GABRA3 on Chr X @ 151.335633 Mb	0.122	0.243
ILM4810142: Gabra3 on Chr X @ 69.679404 Mb: 3' UTR	0.123	0.336				10023812944: GABRA4	-0.037	0.404
ILM6290465: Gabra4 on Chr 5 @ 71.962909 Mb: last exon and proximal 3' UTR	0.159	-0.005				10023836059: GABRA4 on Chr 4 @ 46.920916 Mb	-0.131	0.173
ILM5570215: Gabra5 on Chr 7 @ 64.663305 Mb: 3' UTR	0	-0.064				10025907130: GABRA5 on Chr 15 @ 27.194357 Mb	0.281	0.154
ILM4120520: Gabra6 on Chr 11 @ 42.120262 Mb: 3' UTR	0.448	0.068				10023813113: GABRA6 on Chr 5 @ 161.129598 Mb	-0.128	0.622
ILM102230497: Gabrb1 on Chr 5 @ 72.43899 Mb:intron 3	0.03	0.007				10023823725: GABRB1 on Chr 4 @ 47.428447 Mb	-0.103	0.037
ILM6760193: Gabrb1 on Chr 5 @ 72.528153 Mb: 3' UTR	0.046	0.228				10023846112: GABRB2	-0.135	0.476
ILM100780086: Gabrb2 on Chr 11 @ 42.344948 Mb: distal short 3' UTR	0.42	0.234				10025903991: GABRB2 on Chr 5 @ 160.715435 Mb	-0.1	0.443
ILM870059: Gabrb2 on Chr 11 @ 42.442148 Mb: Mid 3' UTR	0.188	0.054				10023816162: GABRB3 on Chr 15 @ 26.788693 Mb	0.047	0.753
ILM3830537: Gabrb2 on Chr 11 @ 42.445887 Mb: distal 3' UTR	-0.064	0.054				10025906657: GABRB3 on Chr 15 @ 26.788693 Mb	-0.218	0.123
ILM105420162: Gabrb3 on Chr 7 @ 64.845905 Mb: 5' UTR	-0.539	-0.19				10025908820: GABRD on Chr 1 @ 1.962192 Mb	-0.294	0.3
ILM4150164: Gabrb3 on Chr 7 @ 65.081707 Mb: mid 3' UTR	0.061	-0.226				10025911823: GABRE	-0.097	-0.543
ILM105080440: Gabrb3 on Chr 7 @ 65.083936 Mb: distal 3' UTR	0.371	0.303				10023810478: GABRE on Chr X @ 151.121595 Mb	-0.058	-0.481
ILM7000100: Gabrd on Chr 4 @ 154.759534 Mb: exon 9	0.085	0.134				10025909684: GABRG1 on Chr 4 @ 46.037786 Mb	0.219	0.251
ILM4780020: Gabre on Chr X @ 69.503461 Mb: exon 8	-0.294	-0.143				10023821950: GABRG2 on Chr 5 @ 161.582545 Mb	0.137	0.859
ILM670100: Gabrg1 on Chr 5 @ 71.142428 Mb: 3' UTR	0.156	0.306				10025911975: GABRG3 on Chr 15 @ 27.778373 Mb	-0.178	0.389
ILM100840195: Gabrg1 on Chr 5 @ 71.142429 Mb: 3' UTR	0	0.076				10023806621: GABRP on Chr 5 @ 170.24105 Mb	-0.106	0.051
ILM103390670: Gabrg1 on Chr 5 @ 71.164713 Mb: intron 9	-0.005	0.047				10025903073: GABRQ on Chr X @ 151.821825 Mb	-0.51	-0.134
ILM100450129: Gabrg2 on Chr 11 @ 41.724923 Mb: mid 3' UTR	0.295	0.527				10025902152: GABRR1 on Chr 6 @ 89.887222 Mb	-0.339	-0.502
ILM6550037: Gabrg2 on Chr 11 @ 41.72571 Mb: proximal 3' UTR	0.41	0.498				10025910879: GABRR2 on Chr 6 @ 89.967238 Mb	-0.242	0.273
ILM6130279: Gabrg2 on Chr 11 @ 41.725836 Mb: exon 9 (3' end of last coding exon)	0.448	0.446
ILM4210204: Gabrg2 on Chr 11 @ 41.728402 Mb: intron 9	-0.385	-0.124
ILM2350402: Gabrg2 on Chr 11 @ 41.7297 Mb: intron 9	-0.102	-0.04
ILM101940040: Gabrg2 on Chr 11 @ 41.732899 Mb: intron 8	0.036	-0.032
ILM6650041: Gabrg3 on Chr 7 @ 63.979824 Mb: exon 10	-0.075	0.035
ILM104920364: Gabrg3 on Chr 7 @ 64.578489 Mb: intron 4	0.295	0.188
ILM6650102: Gabrp on Chr 11 @ 33.451152 Mb: 3' UTR	0.121	0.189
ILM1940091: Gabrp on Chr 11 @ 33.45432 Mb: exon 9	0.325	-0.081
ILM6450685: Gabrq on Chr X @ 70.0838 Mb: 3' UTR	0.01	-0.077
ILM105910093: Gabrq on Chr X @ 70.085185 Mb: putative intergenic	0.19	0.029
ILM2900497: Gabrr1 on Chr 4 @ 33.250083 Mb: 3' UTR	-0.009	0.076
ILM4560739: Gabrr2 on Chr 4 @ 33.182717 Mb: 3' UTR	0.265	-0.007
ILM105220528: Gabrr3 on Chr 16 @ 59.461268 Mb: exon 10	0.291	0.147
