# Supplementary material for: Complex Control of GABA(A) Receptor Subunit mRNA Expression: Variation, Covariation, and Genetic Regulation
Source: PLoS One. 2012 Apr 10;7(4):e34586. doi: 10.1371/journal.pone.0034586 (PMC3323555; doi:10.1371/journal.pone.0034586)
Supplement: Table S8 — Summary of across species correlations between GABA(A)R subunits and Pafah1b1/Lis1. (XLSX) [file pone.0034586.s015.xlsx]

## Sheet: Table S8
Table S8. Summary of across species correlations between GABA(A)R subunits and Pafah1b1/Lis1.
GN110 BXD Strains Hippocampus M30 (N = 71)	1427703_at: Pafah1b1 on Chr 11 @ 74.491857 Mb:: 3' UTR or intron	1460199_a_at: Pafah1b1 on Chr 11 @ 74.492961 Mb::Last three exons	1439656_at: Pafah1b1 on Chr 11 @ 74.493443 Mb::Last intron		GN289 Meyers Normal Human Brain Illumina (N = 187)	ILMN_5670110: PAFAH1B1 on Chr 17 @ 2.588492 Mb::Distal 3' UTR
1449980_a_at::Gabrd::Chr4@154.759321Mb::Last c exon and prox 3' UTR	-0.04	0.028	-0.057		ILMN_730731: GABRA1 on Chr 5 @ 161.326301 Mb:mid distal 3' UTR	0.575
1460408_at::Gabrg1::Chr5@71.143111Mb::Mid dist 3' UTR	-0.232	-0.243	-0.198		ILMN_4670706: GABRA2 on Chr 4 @ 46.251831 Mb:mid 3' UTR	0.118
1455444_at::Gabra2::Chr5@71.349699Mb::Far dist 3' UTR	-0.003	0.057	0.102		ILMN_770064: GABRA3 on Chr X @ 151.33669 Mb:	-0.097
1443865_at::Gabra2::Chr5@71.350451Mb::Mid dist 3' UTR	-0.061	0.186	0.055		ILMN_4560398: GABRA4 on Chr 4 @ 46.924371 Mb:	0.115
1421738_at::Gabra2::Chr5@71.352858Mb::Last c exon and prox 3' UTR	0.092	0.137	0.301		ILMN_4050086: GABRA5 on Chr 15 @ 27.193382 Mb:	0.677
1433707_at::Gabra4::Chr5@71.961153Mb::dist 3' UTR	-0.332	-0.062	-0.123		ILMN_770273: GABRA6 on Chr 5 @ 161.128628 Mb:	0.151
1429330_at::Gabra4::Chr5@71.96263Mb::Last c exon and prox 3' UTR	0.593	0.047	0.62		ILMN_1850008: GABRB1 on Chr 4 @ 47.428392 Mb:Distal 3' UTR	-0.566
1419719_at::Gabrb1::Chr5@72.527918Mb::Last c exon and prox 3' UTR	0.232	-0.022	0.358		ILMN_1410242: GABRB2 on Chr 5 @ 160.720922 Mb:Proximal 3' UTR	0.145
1435095_at::Gabrb1::Chr5@72.539738Mb::Far dist 3' UTR	-0.256	0.103	-0.21		ILMN_630040: GABRB2 on Chr 5 @ 160.753399 Mb:Second to last coding exon	-0.174
1433602_at::Gabra5::Chr7@64.663077Mb::dist 3' UTR	-0.065	-0.016	0.013		ILMN_50086: GABRB3 on Chr 15 @ 105.129151 Mb:First coding exon	-0.32
1421189_at::Gabrb3::Chr7@65.071725Mb::Last two exons and prox 3' UTR	-0.217	0.522	-0.01		ILMN_4730020: GABRB3 on Chr 15 @ 26.791606 Mb:Proximal to mid 3' UTR	0.203
(PC1)1421190_at::Gabrb3::Chr7@65.08217Mb::Far 3' UTR	-0.138	0.278	0.075		ILMN_4560133: GABRB3 on Chr 15 @ 25.90621 Mb:5' UTR	0.102
(PC1)1435021_at::Gabrb3::Chr7@65.083577Mb::Far 3' UTR	-0.163	0.105	-0.055		ILMN_5340168: GABRD on Chr 1 @ 1.961927 Mb:	0.46
1424647_at::Gabrp::Chr11@33.45206Mb::prox 3' UTR	0.237	-0.151	0.032		ILMN_5910113: GABRE on Chr X @ 48.035965 Mb:	-0.317
1437147_at::Gabrg2::Chr11@41.724032Mb::Mid dist 3' UTR	-0.341	0.044	-0.227		ILMN_1780500: GABRE on Chr X @ 151.122354 Mb:	-0.389
1418177_at::Gabrg2::Chr11@41.725716Mb::Last two c exons and prox 3' UTR	-0.514	0.598	-0.413		ILMN_6220215: GABRG1 on Chr 4 @ 46.042318 Mb:	-0.312
(PC1)1455766_at::Gabra1::Chr11@41.944474Mb::Far dist 3' UTR	-0.188	-0.017	-0.129		ILMN_5390397: GABRG2 on Chr 5 @ 161.580316 Mb:Last coding exon	0.874
(PC1)1436889_at::Gabra1::Chr11@41.945172Mb::dist 3' UTR	-0.11	0.079	-0.089		ILMN_3290242: GABRG2 on Chr 5 @ 161.581851 Mb:mid to distal 3' UTR	0.62
(PC1)1421281_at::Gabra1::Chr11@41.946133Mb::Mid prox 3' UTR	-0.464	0.357	-0.379		ILMN_4120026: GABRG3 on Chr 15 @ 27.77806 Mb:	0.144
(PC1)1421280_at::Gabra1::Chr11@41.946779Mb::Last c exon and prox 3' UTR	-0.548	0.424	-0.466		ILMN_110132: GABRP on Chr 5 @ 170.240518 Mb:	-0.11
(PC1)1450319_at::Gabrb2::Chr11@42.440142Mb::Last c exon and prox 3' UTR	0.018	0.376	0.07		ILMN_6520601: GABRQ on Chr X @ 151.821572 Mb:	-0.285
(PC1)1429685_at::Gabrb2::Chr11@42.443637Mb::dist 3' UTR	0.126	0.167	0.146		ILMN_2810441: GABRR1 on Chr 6 @ 89.88817 Mb:	-0.315
(PC1)1428205_x_at::Gabrb2::Chr11@42.444613Mb::dist 3' UTR	0.335	0.071	0.385		ILMN_6380358: GABRR2 on Chr 6 @ 89.967531 Mb:	-0.204
(PC1)1428204_at::Gabrb2::Chr11@42.444613Mb::dist 3' UTR	0.39	0.03	0.437
1428203_at::Gabrb2::Chr11@42.445575Mb::Far dist 3' UTR	-0.325	0.118	-0.178
1436957_at::Gabra3::ChrX@69.679957Mb::dist 3' UTR	-0.053	0.104	-0.184
GN143 LXS Strains Hippocampus Illumina (N = 79)	ILM6420121: Pafah1b1 on Chr 11 @ 74.487683 Mb::3' UTR	ILM6450066: Pafah1b1 on Chr 11 @ 74.493022 Mb::exon 10	ILM4230333: Pafah1b1 on Chr 11 @ 74.504037 Mb::exon 3		GN314 Liang Normal Human Brain M430 RMA (N = 71)	200813_s_at: PAFAH1B1 on Chr 17 @ 2.443682 Mb::Mid 3' UTR	200816_s_at: PAFAH1B1 on Chr 17 @ 2.443685 Mb::Distal 3' UTR	200815_s_at: PAFAH1B1 on Chr 17 @ 2.443789 Mb::Last 4 coding exons	211547_s_at: PAFAH1B1 on Chr 17 @ 2.517089 Mb::Proximal 3' UTR
ILM130372: Gabra1 on Chr 11 @ 41.945138 Mb distal 3' UTR	0.541	0.386	-0.195		206678_at: GABRA1 on Chr 5 @ 161.206982 Mb last two exons and proximal 3' UTR	-0.047	-0.019	-0.059	0.028
ILM106770524: Gabra2 on Chr 5 @ 71.350211 Mb far distal 3' UTR	0.537	0.265	-0.184		244118_at: GABRA1 on Chr 5 @ 161.258256 Mb mid distal 3' UTR	0.509	0.578	0.244	0.345
ILM3290167: Gabra2 on Chr 5 @ 71.352604 Mb mid 3' UTR	-0.431	-0.296	0.758		207014_at: GABRA2 on Chr 4 @ 45.946462 Mb mid 3' UTR	0.521	0.607	0.215	0.426
ILM4810142: Gabra3 on Chr X @ 69.679404 Mb 3' UTR	-0.201	0.052	0.087		1554308_s_at: GABRA2 on Chr 4 @ 45.957547 Mb 3' UTR of short form message	0.379	0.431	0.231	0.514
ILM6290465: Gabra4 on Chr 5 @ 71.962909 Mb last exon and proximal 3' UTR	-0.478	-0.552	0.584		207210_at: GABRA3 on Chr X @ 151.087279 Mb last two exons	-0.229	-0.134	-0.036	0.054
ILM5570215: Gabra5 on Chr 7 @ 64.663305 Mb 3' UTR	-0.649	-0.558	0.593		233437_at: GABRA4 on Chr 4 @ 46.617918 Mb mid distal 3' UTR	0.016	0.016	-0.014	0.081
ILM4120520: Gabra6 on Chr 11 @ 42.120262 Mb 3' UTR	-0.697	-0.639	0.694		208463_at: GABRA4 on Chr 4 @ 46.624998 Mb last exon	0.183	0.227	0.336	0.35
ILM102230497: Gabrb1 on Chr 5 @ 72.43899 Mb intron 3	0.551	0.13	-0.532		206456_at: GABRA5 on Chr 15 @ 24.66315 Mb mid 3' UTR	0.448	0.437	0.467	0.532
ILM6760193: Gabrb1 on Chr 5 @ 72.528153 Mb 3' UTR	0.302	0.536	-0.385		215531_s_at: GABRA5 on Chr 15 @ 24.66337 Mb coding exons 2 and 3	0.477	0.499	0.488	0.199
ILM100780086: Gabrb2 on Chr 11 @ 42.344948 Mbdistal 3' UTR of short isoform	-0.719	-0.497	0.694		217280_x_at: GABRA5 on Chr 15 @ 24.66417 Mb 5' UTR and exon 1	-0.217	-0.262	-0.068	-0.066
ILM870059: Gabrb2 on Chr 11 @ 42.442148 Mb Mid 3' UTR	0.1	0.198	-0.194		207182_at: GABRA6 on Chr 5 @ 161.045547 Mb last exons and proximal 3' UTR	0.215	0.226	0.329	0.192
ILM3830537: Gabrb2 on Chr 11 @ 42.445887 Mb distal 3' UTR	0.575	0.069	-0.377		207010_at: GABRB1 on Chr 4 @ 46.728335 Mb	-0.527	-0.513	-0.133	-0.376
ILM105420162: Gabrb3 on Chr 7 @ 64.845905 Mb 5' UTR	-0.514	-0.483	0.573		242344_at: GABRB2 on Chr 5 @ 160.648089 Mb distal 3' UTR	-0.308	-0.281	-0.411	-0.131
ILM4150164: Gabrb3 on Chr 7 @ 65.081707 Mb mid 3' UTR	0.059	0.114	-0.199		1557122_s_at: GABRB2 on Chr 5 @ 160.648834 Mb distal 3' UTR	-0.658	-0.582	-0.544	-0.42
ILM105080440: Gabrb3 on Chr 7 @ 65.083936 Mb distal 3' UTR	-0.06	-0.161	-0.001		207352_s_at: GABRB2 on Chr 5 @ 160.653448 Mb Last exon and proximal 3' UTR	-0.456	-0.471	-0.353	-0.45
ILM7000100: Gabrd on Chr 4 @ 154.759534 Mb exon 9	-0.006	0.422	-0.318		227690_at: GABRB3 on Chr 15 @ 24.339791 Mb Distal 3' UTR	0.781	0.865	0.562	0.462
ILM4780020: Gabre on Chr X @ 69.503461 Mb exon 8	-0.39	-0.479	0.541		227830_at: GABRB3 on Chr 15 @ 24.339791 Mb Mid to distal 3' UTR	0.543	0.616	0.578	0.276
ILM670100: Gabrg1 on Chr 5 @ 71.142428 Mb 3' UTR	-0.131	-0.14	0.058		229724_at: GABRB3 on Chr 15 @ 24.342272 Mb Proximal 3' UTR	-0.282	-0.316	0.065	-0.305
ILM100840195: Gabrg1 on Chr 5 @ 71.142429 Mb 3' UTR	-0.451	-0.263	0.296		205850_s_at: GABRB3 on Chr 15 @ 24.343872 Mb Last coding exon	0.388	0.319	0.59	0.18
ILM103390670: Gabrg1 on Chr 5 @ 71.164713 Mb intron 9 (from AK039068)	-0.627	-0.564	0.503		1569689_s_at: GABRB3 on Chr 15 @ 24.411538 Mb Alternate 3' UTR of a shorter isoform	0.233	0.149	0.265	0.04
ILM100450129: Gabrg2 on Chr 11 @ 41.724923 Mb mid 3' UTR	0.418	0.375	-0.261		208457_at: GABRD on Chr 1 @ 1.940722 Mb	0.372	0.304	0.296	0.144
ILM6550037: Gabrg2 on Chr 11 @ 41.72571 Mb proximal 3' UTR	0.338	0.532	-0.099		230255_at: GABRD on Chr 1 @ 1.951535 Mb	-0.124	-0.096	-0.041	-0.123
ILM6130279: Gabrg2 on Chr 11 @ 41.725836 Mb exon 9 (3' end of last coding exon)	0.458	0.623	-0.505		204537_s_at: GABRE on Chr X @ 150.872251 Mb	0.026	-0.083	-0.07	0.138
ILM4210204: Gabrg2 on Chr 11 @ 41.728402 Mb intron 9	-0.407	-0.37	0.706		241805_at: GABRG1 on Chr 4 @ 45.732702 Mb	0.174	0.256	-0.128	0.203
ILM2350402: Gabrg2 on Chr 11 @ 41.7297 Mb intron 9	-0.532	-0.419	0.749		1552943_at: GABRG1 on Chr 4 @ 45.737001 Mb	0.261	0.369	0.124	0.333
ILM101940040: Gabrg2 on Chr 11 @ 41.732899 Mb intron 8	-0.344	-0.277	0.384		1568612_at: GABRG2 on Chr 5 @ 161.427123 Mb Distal 3' UTR	0.685	0.833	0.467	0.403
ILM6650041: Gabrg3 on Chr 7 @ 63.979824 Mb exon 10	-0.431	-0.592	0.514		206849_at: GABRG2 on Chr 5 @ 161.427363 Mb Last two coding exons and proximal 3' UTR	0.243	0.289	0.312	0.496
ILM104920364: Gabrg3 on Chr 7 @ 64.578489 Mb intron 4	-0.594	-0.466	0.504		1555517_at: GABRG3 on Chr 15 @ 24.799285 Mb	0.552	0.485	0.375	0.438
ILM6650102: Gabrp on Chr 11 @ 33.451152 Mb 3' UTR	-0.572	-0.383	0.41		216895_at: GABRG3 on Chr 15 @ 24.799412 Mb	-0.014	-0.055	-0.081	-0.014
ILM1940091: Gabrp on Chr 11 @ 33.45432 Mb exon 9	-0.584	-0.642	0.488		205044_at: GABRP on Chr 5 @ 170.143342 Mb	-0.244	-0.181	-0.129	-0.241
ILM6450685: Gabrq on Chr X @ 70.0838 Mb 3' UTR	-0.456	-0.506	0.562		220886_at: GABRQ on Chr X @ 151.557292 Mb	-0.253	-0.299	-0.032	-0.313
ILM105910093: Gabrq on Chr X @ 70.085185 Mb putative intergenic	-0.619	-0.593	0.674		238123_at: GABRQ on Chr X @ 151.575858 Mb	0.224	0.243	0.306	0.324
ILM2900497: Gabrr1 on Chr 4 @ 33.250083 Mb 3' UTR	-0.734	-0.492	0.654		206525_at: GABRR1 on Chr 6 @ 89.94469 Mb	0.043	0.158	0.153	0.177
ILM4560739: Gabrr2 on Chr 4 @ 33.182717 Mb 3' UTR	-0.524	-0.532	0.585		208217_at: GABRR2 on Chr 6 @ 90.023957 Mb	-0.481	-0.438	-0.238	#VALUE!
ILM105220528: Gabrr3 on Chr 16 @ 59.461268 Mb exon 10	-0.658	-0.593	0.539		234410_at: GABRR3 on Chr 3 @ 99.188216 Mb	0.251	0.265	0.272	-0.022
GN268 Heterogeneous Stock Mice Hippocampus Illumina (N = 464)	ILM6420121: Pafah1b1 on Chr 11 @ 74.487683 Mb::3' UTR	ILM6450066: Pafah1b1 on Chr 11 @ 74.493022 Mb::exon 10	ILM4230333: Pafah1b1 on Chr 11 @ 74.504037 Mb::exon 3		GN326 Harvard Brain Tissue Resource Normal Cerebellum Agilent (N = 132)	10025906522: PAFAH1B1 on Chr 17 @ 2.588909 Mb::Distal 3' UTR
ILM130372: Gabra1 on Chr 11 @ 41.945138 Mb: distal 3' UTR	0.532	0.396	-0.282		10023819785: GABRA1 on Chr 5 @ 161.326965 Mb	0.654
ILM106770524: Gabra2 on Chr 5 @ 71.350211 Mb: far distal 3' UTR	0.652	0.466	-0.219		10023814353: GABRA2 on Chr 4 @ 46.25158 Mb	0.506
ILM3290167: Gabra2 on Chr 5 @ 71.352604 Mb: mid 3' UTR	-0.024	-0.33	0.404		10025906372: GABRA3 on Chr X @ 151.335633 Mb	0.189
ILM4810142: Gabra3 on Chr X @ 69.679404 Mb: 3' UTR	-0.214	0.119	-0.106		10023812944: GABRA4	0.377
ILM6290465: Gabra4 on Chr 5 @ 71.962909 Mb: last exon and proximal 3' UTR	-0.077	-0.025	-0.075		10023836059: GABRA4 on Chr 4 @ 46.920916 Mb	0.363
ILM5570215: Gabra5 on Chr 7 @ 64.663305 Mb: 3' UTR	-0.198	-0.189	0.002		10025907130: GABRA5 on Chr 15 @ 27.194357 Mb	0.154
ILM4120520: Gabra6 on Chr 11 @ 42.120262 Mb: 3' UTR	-0.071	0.17	-0.338		10023813113: GABRA6 on Chr 5 @ 161.129598 Mb	0.753
ILM102230497: Gabrb1 on Chr 5 @ 72.43899 Mb:intron 3	0.272	0.144	-0.035		10023823725: GABRB1 on Chr 4 @ 47.428447 Mb	0.168
ILM6760193: Gabrb1 on Chr 5 @ 72.528153 Mb: 3' UTR	0.462	0.248	-0.044		10023846112: GABRB2	0.694
ILM100780086: Gabrb2 on Chr 11 @ 42.344948 Mb: distal short 3' UTR	-0.096	0.06	-0.302		10025903991: GABRB2 on Chr 5 @ 160.715435 Mb	0.431
ILM870059: Gabrb2 on Chr 11 @ 42.442148 Mb: Mid 3' UTR	0.113	0.462	-0.332		10023816162: GABRB3 on Chr 15 @ 26.788693 Mb	0.705
ILM3830537: Gabrb2 on Chr 11 @ 42.445887 Mb: distal 3' UTR	0.045	0.045	0.037		10025906657: GABRB3 on Chr 15 @ 26.788693 Mb	0.492
ILM105420162: Gabrb3 on Chr 7 @ 64.845905 Mb: 5' UTR	-0.023	-0.283	0.506		10025908820: GABRD on Chr 1 @ 1.962192 Mb	0.629
ILM4150164: Gabrb3 on Chr 7 @ 65.081707 Mb: mid 3' UTR	0.089	0.359	-0.252		10025911823: GABRE	-0.563
ILM105080440: Gabrb3 on Chr 7 @ 65.083936 Mb: distal 3' UTR	-0.078	0.182	-0.403		10023810478: GABRE on Chr X @ 151.121595 Mb	-0.518
ILM7000100: Gabrd on Chr 4 @ 154.759534 Mb: exon 9	-0.403	-0.158	0.031		10025909684: GABRG1 on Chr 4 @ 46.037786 Mb	0.105
ILM4780020: Gabre on Chr X @ 69.503461 Mb: exon 8	-0.138	-0.099	0.211		10023821950: GABRG2 on Chr 5 @ 161.582545 Mb	0.792
ILM670100: Gabrg1 on Chr 5 @ 71.142428 Mb: 3' UTR	0.026	0.225	-0.147		10025911975: GABRG3 on Chr 15 @ 27.778373 Mb	0.449
ILM100840195: Gabrg1 on Chr 5 @ 71.142429 Mb: 3' UTR	-0.102	0.058	0.029		10023806621: GABRP on Chr 5 @ 170.24105 Mb	0.003
ILM103390670: Gabrg1 on Chr 5 @ 71.164713 Mb: intron 9	-0.166	-0.013	0.056		10025903073: GABRQ on Chr X @ 151.821825 Mb	-0.074
ILM100450129: Gabrg2 on Chr 11 @ 41.724923 Mb: mid 3' UTR	0.519	0.394	-0.267		10025902152: GABRR1 on Chr 6 @ 89.887222 Mb	-0.388
ILM6550037: Gabrg2 on Chr 11 @ 41.72571 Mb: proximal 3' UTR	0.274	0.52	-0.3		10025910879: GABRR2 on Chr 6 @ 89.967238 Mb	0.118
ILM6130279: Gabrg2 on Chr 11 @ 41.725836 Mb: exon 9 (3' end of last coding exon)	0.014	0.451	-0.322
ILM4210204: Gabrg2 on Chr 11 @ 41.728402 Mb: intron 9	0.015	-0.393	0.627
ILM2350402: Gabrg2 on Chr 11 @ 41.7297 Mb: intron 9	0.089	0.091	0.077
ILM101940040: Gabrg2 on Chr 11 @ 41.732899 Mb: intron 8	-0.163	0.017	-0.051
ILM6650041: Gabrg3 on Chr 7 @ 63.979824 Mb: exon 10	-0.084	0.058	0.045
ILM104920364: Gabrg3 on Chr 7 @ 64.578489 Mb: intron 4	-0.075	0.038	-0.321
ILM6650102: Gabrp on Chr 11 @ 33.451152 Mb: 3' UTR	-0.165	-0.011	-0.109
ILM1940091: Gabrp on Chr 11 @ 33.45432 Mb: exon 9	-0.01	0.238	-0.252
ILM6450685: Gabrq on Chr X @ 70.0838 Mb: 3' UTR	-0.027	-0.034	-0.021
ILM105910093: Gabrq on Chr X @ 70.085185 Mb: putative intergenic	0.011	0.045	-0.189
ILM2900497: Gabrr1 on Chr 4 @ 33.250083 Mb: 3' UTR	-0.181	-0.082	0.051
ILM4560739: Gabrr2 on Chr 4 @ 33.182717 Mb: 3' UTR	0.024	0.075	-0.107
ILM105220528: Gabrr3 on Chr 16 @ 59.461268 Mb: exon 10	-0.069	0.091	-0.174
